# Supplementary material for: The C. elegans neural editome reveals an ADAR target mRNA required for proper chemotaxis
Source: eLife. 2017 Sep 19;6:e28625. doi: 10.7554/eLife.28625 (PMC5644944; doi:10.7554/eLife.28625)
Supplement: Supplementary file 1. — The high confidence editing sites identified by the bioinformatics pipeline are listed on the first sheet of the excel document (RNA-seq Identified Sites). The chromosome number (Column A) and coordinate in ce11 reference genome (Column B) are given for each predicted editing site. The approximate editing percentage (Column C) based on the frequency of reads with guanosine at that coordinate within unique reads as well as the number of unique reads covering that position (Column D) is listed. The predicted editing site was assigned (described in detail in the methods section) to a genic region (Column E) and a gene (Column F and G). A list of editing sites identified using Sanger sequencing editing assays from mRNAs identified by the bioinformatics pipeline are listed on the second sheet of the excel document (Sanger-seq Verification). Gene-specific reverse transcription followed by PCR amplification and Sanger sequencing was used to examine editing events in the indicated genes (Column A). The chromosome number (Column B) and coordinate in ce11 reference genome (Column C) are given for each adenosine to inosine detected as well as the percent editing as determined using the RNA-seq data (Column D). The methods used to detect the A-to-I change was listed (Column D and E) as well as confirmation (yes), decline (no), or inability to accurately determine (ND) the presence of A-to-I editing at a given adenosine. A list of all genes and the novel genes identified by the pipeline as edited are listed on the third sheet of the excel document (Edited Genes). All edited genes (Column A and B) were aligned with a document containing all identified editing sites in C. elegans from numerous published RNA-seq data sets (Supplementary file 3 [Goldstein et al., 2017]). Novel edited genes identified in this study are listed (Column C and D). Genes identified as edited by SAILOR were queried using Wormbase to identify genes that regulate chemotaxis and/or locomotion and these genes [file elife-28625-supp1.xlsx]

## Sheet: RNA-seq Identified Sites
Chromosome	Position	% Edit	Coverage	Region	Wormbase ID	Gene Name
chrI	454106	80	5	intron	WBGene00006593	tol-1
chrI	454111	40	5	intron	WBGene00006593	tol-1
chrI	454113	60	5	intron	WBGene00006593	tol-1
chrI	454118	60	5	intron	WBGene00006593	tol-1
chrI	454330	40	5	intron	WBGene00006593	tol-1
chrI	454331	60	5	intron	WBGene00006593	tol-1
chrI	454332	40	5	intron	WBGene00006593	tol-1
chrI	454466	25	8	intron	WBGene00006593	tol-1
chrI	622493	80	5	downstream from gene	WBGene00022028	Y65B4A.4
chrI	622494	60	5	downstream from gene	WBGene00022028	Y65B4A.4
chrI	622510	40	5	downstream from gene	WBGene00022028	Y65B4A.4
chrI	622526	33	6	downstream from gene	WBGene00022028	Y65B4A.4
chrI	622537	66	6	downstream from gene	WBGene00022028	Y65B4A.4
chrI	622580	50	6	downstream from gene	WBGene00022028	Y65B4A.4
chrI	622932	40	5	downstream from gene	WBGene00022028	Y65B4A.4
chrI	622975	80	5	downstream from gene	WBGene00022028	Y65B4A.4
chrI	622979	40	5	downstream from gene	WBGene00022028	Y65B4A.4
chrI	629776	25	8	three prime UTR	WBGene00022029	Y65B4A.6
chrI	629781	37	8	three prime UTR	WBGene00022029	Y65B4A.6
chrI	629786	30	10	three prime UTR	WBGene00022029	Y65B4A.6
chrI	629792	16	12	three prime UTR	WBGene00022029	Y65B4A.6
chrI	629793	16	12	three prime UTR	WBGene00022029	Y65B4A.6
chrI	629795	16	12	three prime UTR	WBGene00022029	Y65B4A.6
chrI	629796	38	13	three prime UTR	WBGene00022029	Y65B4A.6
chrI	629804	42	14	three prime UTR	WBGene00022029	Y65B4A.6
chrI	629807	26	15	three prime UTR	WBGene00022029	Y65B4A.6
chrI	629813	13	15	three prime UTR	WBGene00022029	Y65B4A.6
chrI	629821	15	19	three prime UTR	WBGene00022029	Y65B4A.6
chrI	629831	66	24	three prime UTR	WBGene00022029	Y65B4A.6
chrI	629832	68	25	three prime UTR	WBGene00022029	Y65B4A.6
chrI	629833	52	25	three prime UTR	WBGene00022029	Y65B4A.6
chrI	629841	32	28	three prime UTR	WBGene00022029	Y65B4A.6
chrI	629842	35	28	three prime UTR	WBGene00022029	Y65B4A.6
chrI	629850	9	32	three prime UTR	WBGene00022029	Y65B4A.6
chrI	629884	20	39	three prime UTR	WBGene00022029	Y65B4A.6
chrI	629920	9	42	three prime UTR	WBGene00022029	Y65B4A.6
chrI	629921	41	41	three prime UTR	WBGene00022029	Y65B4A.6
chrI	630092	37	8	three prime UTR	WBGene00022029	Y65B4A.6
chrI	630275	57	7	three prime UTR	WBGene00022029	Y65B4A.6
chrI	630406	21	47	three prime UTR	WBGene00022029	Y65B4A.6
chrI	630409	10	46	three prime UTR	WBGene00022029	Y65B4A.6
chrI	630410	41	46	three prime UTR	WBGene00022029	Y65B4A.6
chrI	630412	21	46	three prime UTR	WBGene00022029	Y65B4A.6
chrI	630413	47	46	three prime UTR	WBGene00022029	Y65B4A.6
chrI	630423	63	47	three prime UTR	WBGene00022029	Y65B4A.6
chrI	630424	17	46	three prime UTR	WBGene00022029	Y65B4A.6
chrI	630433	15	45	three prime UTR	WBGene00022029	Y65B4A.6
chrI	630438	8	45	three prime UTR	WBGene00022029	Y65B4A.6
chrI	630439	46	45	three prime UTR	WBGene00022029	Y65B4A.6
chrI	630442	44	45	three prime UTR	WBGene00022029	Y65B4A.6
chrI	630446	6	45	three prime UTR	WBGene00022029	Y65B4A.6
chrI	630457	79	39	three prime UTR	WBGene00022029	Y65B4A.6
chrI	630458	20	39	three prime UTR	WBGene00022029	Y65B4A.6
chrI	630462	15	39	three prime UTR	WBGene00022029	Y65B4A.6
chrI	630469	28	35	three prime UTR	WBGene00022029	Y65B4A.6
chrI	630501	36	22	three prime UTR	WBGene00022029	Y65B4A.6
chrI	630502	17	23	three prime UTR	WBGene00022029	Y65B4A.6
chrI	630503	39	23	three prime UTR	WBGene00022029	Y65B4A.6
chrI	630504	30	23	three prime UTR	WBGene00022029	Y65B4A.6
chrI	630523	13	15	three prime UTR	WBGene00022029	Y65B4A.6
chrI	630532	28	14	three prime UTR	WBGene00022029	Y65B4A.6
chrI	630545	33	6	three prime UTR	WBGene00022029	Y65B4A.6
chrI	630546	33	6	three prime UTR	WBGene00022029	Y65B4A.6
chrI	630570	33	6	three prime UTR	WBGene00022029	Y65B4A.6
chrI	630571	83	6	three prime UTR	WBGene00022029	Y65B4A.6
chrI	630580	80	5	three prime UTR	WBGene00022029	Y65B4A.6
chrI	630590	60	5	three prime UTR	WBGene00022029	Y65B4A.6
chrI	630619	57	7	three prime UTR	WBGene00022029	Y65B4A.6
chrI	630624	42	7	three prime UTR	WBGene00022029	Y65B4A.6
chrI	630625	57	7	three prime UTR	WBGene00022029	Y65B4A.6
chrI	630736	20	10	three prime UTR	WBGene00022029	Y65B4A.6
chrI	630737	30	10	three prime UTR	WBGene00022029	Y65B4A.6
chrI	630750	50	8	three prime UTR	WBGene00022029	Y65B4A.6
chrI	630774	63	11	three prime UTR	WBGene00022029	Y65B4A.6
chrI	630787	23	13	three prime UTR	WBGene00022029	Y65B4A.6
chrI	630796	28	14	three prime UTR	WBGene00022029	Y65B4A.6
chrI	630797	35	14	three prime UTR	WBGene00022029	Y65B4A.6
chrI	630798	78	14	three prime UTR	WBGene00022029	Y65B4A.6
chrI	630822	20	15	three prime UTR	WBGene00022029	Y65B4A.6
chrI	630825	20	15	three prime UTR	WBGene00022029	Y65B4A.6
chrI	630826	26	15	three prime UTR	WBGene00022029	Y65B4A.6
chrI	630827	46	15	three prime UTR	WBGene00022029	Y65B4A.6
chrI	630828	40	15	three prime UTR	WBGene00022029	Y65B4A.6
chrI	630836	25	16	three prime UTR	WBGene00022029	Y65B4A.6
chrI	630837	50	16	three prime UTR	WBGene00022029	Y65B4A.6
chrI	630841	37	16	three prime UTR	WBGene00022029	Y65B4A.6
chrI	630842	31	16	three prime UTR	WBGene00022029	Y65B4A.6
chrI	630846	13	15	three prime UTR	WBGene00022029	Y65B4A.6
chrI	630850	13	15	three prime UTR	WBGene00022029	Y65B4A.6
chrI	630856	26	15	three prime UTR	WBGene00022029	Y65B4A.6
chrI	630857	53	15	three prime UTR	WBGene00022029	Y65B4A.6
chrI	630894	12	16	three prime UTR	WBGene00022029	Y65B4A.6
chrI	630895	18	16	three prime UTR	WBGene00022029	Y65B4A.6
chrI	630903	60	15	three prime UTR	WBGene00022029	Y65B4A.6
chrI	630909	31	16	three prime UTR	WBGene00022029	Y65B4A.6
chrI	630914	57	14	three prime UTR	WBGene00022029	Y65B4A.6
chrI	630920	91	12	three prime UTR	WBGene00022029	Y65B4A.6
chrI	630954	20	15	three prime UTR	WBGene00022029	Y65B4A.6
chrI	630963	45	20	three prime UTR	WBGene00022029	Y65B4A.6
chrI	630994	86	23	three prime UTR	WBGene00022029	Y65B4A.6
chrI	630997	33	24	three prime UTR	WBGene00022029	Y65B4A.6
chrI	631000	16	24	three prime UTR	WBGene00022029	Y65B4A.6
chrI	631001	16	24	three prime UTR	WBGene00022029	Y65B4A.6
chrI	631009	11	27	three prime UTR	WBGene00022029	Y65B4A.6
chrI	631010	66	27	three prime UTR	WBGene00022029	Y65B4A.6
chrI	631011	48	27	three prime UTR	WBGene00022029	Y65B4A.6
chrI	659747	33	6	three prime UTR	WBGene00022031	Y65B4A.8
chrI	659757	60	5	three prime UTR	WBGene00022031	Y65B4A.8
chrI	659863	62	8	three prime UTR	WBGene00022031	Y65B4A.8
chrI	659883	66	9	three prime UTR	WBGene00022031	Y65B4A.8
chrI	659884	55	9	three prime UTR	WBGene00022031	Y65B4A.8
chrI	659901	27	11	three prime UTR	WBGene00022031	Y65B4A.8
chrI	659907	90	11	three prime UTR	WBGene00022031	Y65B4A.8
chrI	659916	16	12	three prime UTR	WBGene00022031	Y65B4A.8
chrI	659918	25	12	three prime UTR	WBGene00022031	Y65B4A.8
chrI	659919	23	13	three prime UTR	WBGene00022031	Y65B4A.8
chrI	696226	60	5	intron	WBGene00021208	Y18H1A.2
chrI	710405	83	6	intron	WBGene00021209	hgap-1
chrI	710416	33	6	intron	WBGene00021209	hgap-1
chrI	710466	40	5	intron	WBGene00021209	hgap-1
chrI	710471	60	5	intron	WBGene00021209	hgap-1
chrI	710484	60	5	intron	WBGene00021209	hgap-1
chrI	710485	40	5	intron	WBGene00021209	hgap-1
chrI	788772	66	6	downstream from ncRNA	WBGene00201667	T06A4.7
chrI	844540	27	11	intron	WBGene00022519	ZC123.4
chrI	844563	36	11	intron	WBGene00022519	ZC123.4
chrI	844564	36	11	intron	WBGene00022519	ZC123.4
chrI	845369	20	10	intron	WBGene00022519	ZC123.4
chrI	845384	33	9	intron	WBGene00022519	ZC123.4
chrI	845510	12	24	intron	WBGene00022519	ZC123.4
chrI	845511	16	24	intron	WBGene00022519	ZC123.4
chrI	912013	66	6	downstream from gene	WBGene00022391	Y95B8A.12
chrI	912256	18	16	downstream from gene	WBGene00022391	Y95B8A.12
chrI	912267	12	16	downstream from gene	WBGene00022391	Y95B8A.12
chrI	912296	15	13	downstream from gene	WBGene00022391	Y95B8A.12
chrI	950135	50	6	intron	WBGene00003238	mig-1
chrI	950229	20	10	intron	WBGene00003238	mig-1
chrI	950235	55	9	intron	WBGene00003238	mig-1
chrI	950303	30	10	intron	WBGene00003238	mig-1
chrI	950308	22	9	intron	WBGene00003238	mig-1
chrI	950337	25	8	intron	WBGene00003238	mig-1
chrI	950365	33	9	intron	WBGene00003238	mig-1
chrI	999814	66	6	intron	WBGene00016932	C54G6.3
chrI	999819	42	7	intron	WBGene00016932	C54G6.3
chrI	999840	71	7	intron	WBGene00016932	C54G6.3
chrI	999879	40	5	intron	WBGene00016932	C54G6.3
chrI	1000781	40	5	intron	WBGene00016932	C54G6.3
chrI	1024709	40	5	intron	WBGene00021327	mrpl-38
chrI	1024715	60	5	intron	WBGene00021327	mrpl-38
chrI	1024726	33	6	intron	WBGene00021327	mrpl-38
chrI	1024741	50	6	intron	WBGene00021327	mrpl-38
chrI	1025928	60	5	intron	WBGene00021327	mrpl-38
chrI	1138298	40	5	intron	WBGene00021689	Y48G8AL.10
chrI	1138326	40	5	intron	WBGene00021689	Y48G8AL.10
chrI	1138328	60	5	intron	WBGene00021689	Y48G8AL.10
chrI	1138329	80	5	intron	WBGene00021689	Y48G8AL.10
chrI	1154603	38	44	three prime UTR	WBGene00000165	aps-3
chrI	1154606	64	45	three prime UTR	WBGene00000165	aps-3
chrI	1154645	68	60	three prime UTR	WBGene00000165	aps-3
chrI	1154646	13	60	three prime UTR	WBGene00000165	aps-3
chrI	1154650	59	61	three prime UTR	WBGene00000165	aps-3
chrI	1154651	34	61	three prime UTR	WBGene00000165	aps-3
chrI	1154654	18	61	three prime UTR	WBGene00000165	aps-3
chrI	1154660	29	61	three prime UTR	WBGene00000165	aps-3
chrI	1154671	15	64	three prime UTR	WBGene00000165	aps-3
chrI	1154674	19	62	three prime UTR	WBGene00000165	aps-3
chrI	1154683	6	63	three prime UTR	WBGene00000165	aps-3
chrI	1154701	11	70	three prime UTR	WBGene00000165	aps-3
chrI	1154702	7	70	three prime UTR	WBGene00000165	aps-3
chrI	1154703	5	71	three prime UTR	WBGene00000165	aps-3
chrI	1154708	76	64	three prime UTR	WBGene00000165	aps-3
chrI	1154709	82	64	three prime UTR	WBGene00000165	aps-3
chrI	1154711	56	64	three prime UTR	WBGene00000165	aps-3
chrI	1154712	95	64	three prime UTR	WBGene00000165	aps-3
chrI	1154725	10	59	three prime UTR	WBGene00000165	aps-3
chrI	1154746	28	59	three prime UTR	WBGene00000165	aps-3
chrI	1154774	23	47	three prime UTR	WBGene00000165	aps-3
chrI	1154789	8	50	three prime UTR	WBGene00000165	aps-3
chrI	1154795	22	49	three prime UTR	WBGene00000165	aps-3
chrI	1154810	10	48	three prime UTR	WBGene00000165	aps-3
chrI	1154822	69	39	three prime UTR	WBGene00000165	aps-3
chrI	1154823	71	39	three prime UTR	WBGene00000165	aps-3
chrI	1154840	57	33	three prime UTR	WBGene00000165	aps-3
chrI	1154845	27	33	three prime UTR	WBGene00000165	aps-3
chrI	1154846	30	33	three prime UTR	WBGene00000165	aps-3
chrI	1154848	9	33	three prime UTR	WBGene00000165	aps-3
chrI	1154858	15	26	three prime UTR	WBGene00000165	aps-3
chrI	1154861	15	26	three prime UTR	WBGene00000165	aps-3
chrI	1154863	96	26	three prime UTR	WBGene00000165	aps-3
chrI	1154865	19	26	three prime UTR	WBGene00000165	aps-3
chrI	1154873	37	24	three prime UTR	WBGene00000165	aps-3
chrI	1154874	21	23	three prime UTR	WBGene00000165	aps-3
chrI	1154878	90	22	three prime UTR	WBGene00000165	aps-3
chrI	1154879	68	22	three prime UTR	WBGene00000165	aps-3
chrI	1154891	31	19	three prime UTR	WBGene00000165	aps-3
chrI	1154897	20	15	three prime UTR	WBGene00000165	aps-3
chrI	1154900	64	14	three prime UTR	WBGene00000165	aps-3
chrI	1154912	15	13	three prime UTR	WBGene00000165	aps-3
chrI	1154922	25	12	three prime UTR	WBGene00000165	aps-3
chrI	1154923	83	12	three prime UTR	WBGene00000165	aps-3
chrI	1155039	64	14	three prime UTR	WBGene00000165	aps-3
chrI	1155046	73	15	three prime UTR	WBGene00000165	aps-3
chrI	1155055	88	18	three prime UTR	WBGene00000165	aps-3
chrI	1155057	36	19	three prime UTR	WBGene00000165	aps-3
chrI	1155079	10	30	three prime UTR	WBGene00000165	aps-3
chrI	1155080	80	30	three prime UTR	WBGene00000165	aps-3
chrI	1155086	26	34	three prime UTR	WBGene00000165	aps-3
chrI	1155087	14	34	three prime UTR	WBGene00000165	aps-3
chrI	1155091	8	35	three prime UTR	WBGene00000165	aps-3
chrI	1155097	47	40	three prime UTR	WBGene00000165	aps-3
chrI	1155104	13	43	three prime UTR	WBGene00000165	aps-3
chrI	1155107	25	44	three prime UTR	WBGene00000165	aps-3
chrI	1155109	38	44	three prime UTR	WBGene00000165	aps-3
chrI	1155110	13	45	three prime UTR	WBGene00000165	aps-3
chrI	1155131	24	50	three prime UTR	WBGene00000165	aps-3
chrI	1155134	20	50	three prime UTR	WBGene00000165	aps-3
chrI	1155135	25	51	three prime UTR	WBGene00000165	aps-3
chrI	1155142	11	51	three prime UTR	WBGene00000165	aps-3
chrI	1155161	69	46	three prime UTR	WBGene00000165	aps-3
chrI	1155162	69	46	three prime UTR	WBGene00000165	aps-3
chrI	1155168	27	43	three prime UTR	WBGene00000165	aps-3
chrI	1155169	9	42	three prime UTR	WBGene00000165	aps-3
chrI	1155173	63	41	three prime UTR	WBGene00000165	aps-3
chrI	1155174	97	41	three prime UTR	WBGene00000165	aps-3
chrI	1155181	23	46	three prime UTR	WBGene00000165	aps-3
chrI	1155194	12	47	three prime UTR	WBGene00000165	aps-3
chrI	1155197	78	41	three prime UTR	WBGene00000165	aps-3
chrI	1155198	87	41	three prime UTR	WBGene00000165	aps-3
chrI	1155207	14	41	three prime UTR	WBGene00000165	aps-3
chrI	1155210	21	41	three prime UTR	WBGene00000165	aps-3
chrI	1155232	27	36	three prime UTR	WBGene00000165	aps-3
chrI	1155272	37	35	three prime UTR	WBGene00000165	aps-3
chrI	1155276	12	32	three prime UTR	WBGene00000165	aps-3
chrI	1155283	41	34	three prime UTR	WBGene00000165	aps-3
chrI	1155289	96	33	three prime UTR	WBGene00000165	aps-3
chrI	1155290	35	34	three prime UTR	WBGene00000165	aps-3
chrI	1155312	83	42	three prime UTR	WBGene00000165	aps-3
chrI	1258902	50	6	downstream from gene	WBGene00001707	grh-1
chrI	1258922	60	5	downstream from gene	WBGene00001707	grh-1
chrI	1258925	80	5	downstream from gene	WBGene00001707	grh-1
chrI	1259356	60	5	downstream from gene	WBGene00001707	grh-1
chrI	1259365	40	5	downstream from gene	WBGene00001707	grh-1
chrI	1259368	80	5	downstream from gene	WBGene00001707	grh-1
chrI	1259380	66	6	three prime UTR	WBGene00001707	grh-1
chrI	1259393	83	6	three prime UTR	WBGene00001707	grh-1
chrI	1259396	33	6	three prime UTR	WBGene00001707	grh-1
chrI	1259397	66	6	three prime UTR	WBGene00001707	grh-1
chrI	1259398	66	6	three prime UTR	WBGene00001707	grh-1
chrI	1259406	33	6	three prime UTR	WBGene00001707	grh-1
chrI	1259407	50	6	three prime UTR	WBGene00001707	grh-1
chrI	1259408	83	6	three prime UTR	WBGene00001707	grh-1
chrI	1347020	27	11	intergenic	WBGene00019673	K12C11.1
chrI	1347071	28	14	intergenic	WBGene00019673	K12C11.1
chrI	1347095	85	21	intergenic	WBGene00019673	K12C11.1
chrI	1347100	28	21	intergenic	WBGene00019673	K12C11.1
chrI	1347101	23	21	intergenic	WBGene00019673	K12C11.1
chrI	1347102	28	21	intergenic	WBGene00019673	K12C11.1
chrI	1347107	30	20	intergenic	WBGene00019673	K12C11.1
chrI	1347108	35	20	intergenic	WBGene00019673	K12C11.1
chrI	1347117	90	20	intergenic	WBGene00019673	K12C11.1
chrI	1347118	60	20	intergenic	WBGene00019673	K12C11.1
chrI	1347129	50	26	intergenic	WBGene00019673	K12C11.1
chrI	1347136	70	27	intergenic	WBGene00019673	K12C11.1
chrI	1347138	18	27	intergenic	WBGene00019673	K12C11.1
chrI	1347140	11	27	intergenic	WBGene00019673	K12C11.1
chrI	1347143	62	27	intergenic	WBGene00019673	K12C11.1
chrI	1347144	11	27	intergenic	WBGene00019673	K12C11.1
chrI	1347145	11	27	intergenic	WBGene00019673	K12C11.1
chrI	1347191	10	39	intergenic	WBGene00019673	K12C11.1
chrI	1347196	10	39	intergenic	WBGene00019673	K12C11.1
chrI	1347216	85	42	intergenic	WBGene00019673	K12C11.1
chrI	1347222	18	44	intergenic	WBGene00019673	K12C11.1
chrI	1347223	6	43	intergenic	WBGene00019673	K12C11.1
chrI	1347228	46	43	intergenic	WBGene00019673	K12C11.1
chrI	1347229	48	43	intergenic	WBGene00019673	K12C11.1
chrI	1347259	32	49	intergenic	WBGene00019673	K12C11.1
chrI	1347264	14	49	intergenic	WBGene00019673	K12C11.1
chrI	1347581	18	59	intergenic	WBGene00019673	K12C11.1
chrI	1347589	7	56	intergenic	WBGene00019673	K12C11.1
chrI	1347590	30	56	intergenic	WBGene00019673	K12C11.1
chrI	1347600	15	52	intergenic	WBGene00019673	K12C11.1
chrI	1347604	11	51	intergenic	WBGene00019673	K12C11.1
chrI	1347605	66	51	intergenic	WBGene00019673	K12C11.1
chrI	1347606	17	52	intergenic	WBGene00019673	K12C11.1
chrI	1347614	14	50	intergenic	WBGene00019673	K12C11.1
chrI	1347615	12	50	intergenic	WBGene00019673	K12C11.1
chrI	1347627	10	49	intergenic	WBGene00019673	K12C11.1
chrI	1347655	7	42	intergenic	WBGene00019673	K12C11.1
chrI	1347675	84	25	intergenic	WBGene00019673	K12C11.1
chrI	1347683	75	24	intergenic	WBGene00019673	K12C11.1
chrI	1347686	58	24	intergenic	WBGene00019673	K12C11.1
chrI	1347693	20	24	intergenic	WBGene00019673	K12C11.1
chrI	1347713	54	11	intergenic	WBGene00019673	K12C11.1
chrI	1347714	36	11	intergenic	WBGene00019673	K12C11.1
chrI	1347888	60	5	intergenic	WBGene00019673	K12C11.1
chrI	1347900	40	5	intergenic	WBGene00019673	K12C11.1
chrI	1347901	40	5	intergenic	WBGene00019673	K12C11.1
chrI	1348792	40	5	intergenic	WBGene00019673	K12C11.1
chrI	1349167	40	5	intergenic	WBGene00019673	K12C11.1
chrI	1349168	40	5	intergenic	WBGene00019673	K12C11.1
chrI	1349169	40	5	intergenic	WBGene00019673	K12C11.1
chrI	1349246	40	5	intergenic	WBGene00019673	K12C11.1
chrI	1349247	60	5	intergenic	WBGene00019673	K12C11.1
chrI	1349248	80	5	intergenic	WBGene00019673	K12C11.1
chrI	1349273	40	5	intergenic	WBGene00019673	K12C11.1
chrI	1350515	40	5	intergenic	WBGene00019673	K12C11.1
chrI	1350526	40	5	intergenic	WBGene00019673	K12C11.1
chrI	1350551	80	5	intergenic	WBGene00019673	K12C11.1
chrI	1350552	80	5	intergenic	WBGene00019673	K12C11.1
chrI	1350562	60	5	intergenic	WBGene00019673	K12C11.1
chrI	1350563	60	5	intergenic	WBGene00019673	K12C11.1
chrI	1358465	42	26	three prime UTR	WBGene00022363	Y92H12BL.1
chrI	1358479	13	22	three prime UTR	WBGene00022363	Y92H12BL.1
chrI	1358489	19	21	three prime UTR	WBGene00022363	Y92H12BL.1
chrI	1358501	72	22	three prime UTR	WBGene00022363	Y92H12BL.1
chrI	1358502	72	22	three prime UTR	WBGene00022363	Y92H12BL.1
chrI	1358505	13	23	three prime UTR	WBGene00022363	Y92H12BL.1
chrI	1358514	54	24	three prime UTR	WBGene00022363	Y92H12BL.1
chrI	1358515	37	24	three prime UTR	WBGene00022363	Y92H12BL.1
chrI	1358526	34	23	three prime UTR	WBGene00022363	Y92H12BL.1
chrI	1358527	13	23	three prime UTR	WBGene00022363	Y92H12BL.1
chrI	1358578	47	21	three prime UTR	WBGene00022363	Y92H12BL.1
chrI	1358582	70	20	three prime UTR	WBGene00022363	Y92H12BL.1
chrI	1358583	50	20	three prime UTR	WBGene00022363	Y92H12BL.1
chrI	1358585	19	21	three prime UTR	WBGene00022363	Y92H12BL.1
chrI	1358620	42	19	three prime UTR	WBGene00022363	Y92H12BL.1
chrI	1358648	20	15	three prime UTR	WBGene00022363	Y92H12BL.1
chrI	1358711	25	20	three prime UTR	WBGene00022363	Y92H12BL.1
chrI	1358740	52	17	three prime UTR	WBGene00022363	Y92H12BL.1
chrI	1358741	64	17	three prime UTR	WBGene00022363	Y92H12BL.1
chrI	1358742	41	17	three prime UTR	WBGene00022363	Y92H12BL.1
chrI	1358748	70	17	three prime UTR	WBGene00022363	Y92H12BL.1
chrI	1358752	35	17	three prime UTR	WBGene00022363	Y92H12BL.1
chrI	1358761	29	17	three prime UTR	WBGene00022363	Y92H12BL.1
chrI	1358762	29	17	three prime UTR	WBGene00022363	Y92H12BL.1
chrI	1358763	44	18	three prime UTR	WBGene00022363	Y92H12BL.1
chrI	1358767	27	18	three prime UTR	WBGene00022363	Y92H12BL.1
chrI	1358771	20	20	three prime UTR	WBGene00022363	Y92H12BL.1
chrI	1358787	56	23	three prime UTR	WBGene00022363	Y92H12BL.1
chrI	1358788	91	23	three prime UTR	WBGene00022363	Y92H12BL.1
chrI	1358794	11	26	three prime UTR	WBGene00022363	Y92H12BL.1
chrI	1358799	15	26	three prime UTR	WBGene00022363	Y92H12BL.1
chrI	1358809	13	23	three prime UTR	WBGene00022363	Y92H12BL.1
chrI	1358810	12	24	three prime UTR	WBGene00022363	Y92H12BL.1
chrI	1358824	25	28	three prime UTR	WBGene00022363	Y92H12BL.1
chrI	1358847	74	27	three prime UTR	WBGene00022363	Y92H12BL.1
chrI	1358848	39	28	three prime UTR	WBGene00022363	Y92H12BL.1
chrI	1358849	10	28	three prime UTR	WBGene00022363	Y92H12BL.1
chrI	1358853	10	28	three prime UTR	WBGene00022363	Y92H12BL.1
chrI	1358857	50	28	three prime UTR	WBGene00022363	Y92H12BL.1
chrI	1358862	71	28	three prime UTR	WBGene00022363	Y92H12BL.1
chrI	1358872	78	28	three prime UTR	WBGene00022363	Y92H12BL.1
chrI	1358889	75	28	intron	WBGene00022363	Y92H12BL.1
chrI	1358890	21	28	intron	WBGene00022363	Y92H12BL.1
chrI	1358903	55	29	intron	WBGene00022363	Y92H12BL.1
chrI	1358915	21	28	intron	WBGene00022363	Y92H12BL.1
chrI	1358920	17	28	intron	WBGene00022363	Y92H12BL.1
chrI	1358922	29	27	intron	WBGene00022363	Y92H12BL.1
chrI	1358928	29	24	intron	WBGene00022363	Y92H12BL.1
chrI	1358933	31	22	intron	WBGene00022363	Y92H12BL.1
chrI	1358938	23	21	intron	WBGene00022363	Y92H12BL.1
chrI	1358957	26	15	intron	WBGene00022363	Y92H12BL.1
chrI	1359138	28	7	intron	WBGene00022363	Y92H12BL.1
chrI	1359142	28	7	intron	WBGene00022363	Y92H12BL.1
chrI	1359143	28	7	intron	WBGene00022363	Y92H12BL.1
chrI	1359152	71	7	intron	WBGene00022363	Y92H12BL.1
chrI	1359153	71	7	intron	WBGene00022363	Y92H12BL.1
chrI	1359158	50	8	intron	WBGene00022363	Y92H12BL.1
chrI	1359162	33	9	intron	WBGene00022363	Y92H12BL.1
chrI	1359167	33	9	intron	WBGene00022363	Y92H12BL.1
chrI	1359168	22	9	intron	WBGene00022363	Y92H12BL.1
chrI	1359177	50	10	intron	WBGene00022363	Y92H12BL.1
chrI	1359188	16	12	intron	WBGene00022363	Y92H12BL.1
chrI	1359192	50	12	intron	WBGene00022363	Y92H12BL.1
chrI	1359202	18	16	intron	WBGene00022363	Y92H12BL.1
chrI	1359211	87	16	intron	WBGene00022363	Y92H12BL.1
chrI	1359212	81	16	intron	WBGene00022363	Y92H12BL.1
chrI	1359217	16	18	intron	WBGene00022363	Y92H12BL.1
chrI	1359218	16	18	intron	WBGene00022363	Y92H12BL.1
chrI	1359220	16	18	intron	WBGene00022363	Y92H12BL.1
chrI	1359227	61	18	intron	WBGene00022363	Y92H12BL.1
chrI	1359234	77	18	intron	WBGene00022363	Y92H12BL.1
chrI	1359248	17	23	intron	WBGene00022363	Y92H12BL.1
chrI	1359249	26	23	intron	WBGene00022363	Y92H12BL.1
chrI	1359257	15	26	intron	WBGene00022363	Y92H12BL.1
chrI	1359258	69	26	intron	WBGene00022363	Y92H12BL.1
chrI	1359259	30	26	intron	WBGene00022363	Y92H12BL.1
chrI	1359265	28	25	intron	WBGene00022363	Y92H12BL.1
chrI	1359350	8	35	intron	WBGene00022363	Y92H12BL.1
chrI	1359351	13	36	intron	WBGene00022363	Y92H12BL.1
chrI	1359360	41	31	intron	WBGene00022363	Y92H12BL.1
chrI	1359361	19	31	intron	WBGene00022363	Y92H12BL.1
chrI	1359367	23	30	intron	WBGene00022363	Y92H12BL.1
chrI	1359371	23	30	intron	WBGene00022363	Y92H12BL.1
chrI	1359372	86	29	intron	WBGene00022363	Y92H12BL.1
chrI	1359377	12	32	intron	WBGene00022363	Y92H12BL.1
chrI	1359379	15	32	intron	WBGene00022363	Y92H12BL.1
chrI	1359386	15	33	intron	WBGene00022363	Y92H12BL.1
chrI	1359393	33	30	intron	WBGene00022363	Y92H12BL.1
chrI	1359400	62	29	intron	WBGene00022363	Y92H12BL.1
chrI	1359401	20	29	intron	WBGene00022363	Y92H12BL.1
chrI	1359410	69	26	intron	WBGene00022363	Y92H12BL.1
chrI	1359411	11	26	intron	WBGene00022363	Y92H12BL.1
chrI	1359424	85	27	three prime UTR	WBGene00022363	Y92H12BL.1
chrI	1359428	11	27	three prime UTR	WBGene00022363	Y92H12BL.1
chrI	1359429	70	27	three prime UTR	WBGene00022363	Y92H12BL.1
chrI	1359430	44	27	three prime UTR	WBGene00022363	Y92H12BL.1
chrI	1359434	10	28	three prime UTR	WBGene00022363	Y92H12BL.1
chrI	1359474	31	22	three prime UTR	WBGene00022363	Y92H12BL.1
chrI	1359475	40	22	three prime UTR	WBGene00022363	Y92H12BL.1
chrI	1359490	21	23	three prime UTR	WBGene00022363	Y92H12BL.1
chrI	1359497	16	24	three prime UTR	WBGene00022363	Y92H12BL.1
chrI	1359506	13	22	three prime UTR	WBGene00022363	Y92H12BL.1
chrI	1359514	13	22	three prime UTR	WBGene00022363	Y92H12BL.1
chrI	1375915	37	24	three prime UTR	WBGene00022366	Y92H12BL.5
chrI	1375916	12	24	three prime UTR	WBGene00022366	Y92H12BL.5
chrI	1375920	87	24	three prime UTR	WBGene00022366	Y92H12BL.5
chrI	1375924	16	24	three prime UTR	WBGene00022366	Y92H12BL.5
chrI	1375925	20	24	three prime UTR	WBGene00022366	Y92H12BL.5
chrI	1375927	20	24	three prime UTR	WBGene00022366	Y92H12BL.5
chrI	1375932	54	24	three prime UTR	WBGene00022366	Y92H12BL.5
chrI	1375933	50	24	three prime UTR	WBGene00022366	Y92H12BL.5
chrI	1375934	20	24	three prime UTR	WBGene00022366	Y92H12BL.5
chrI	1375938	91	24	three prime UTR	WBGene00022366	Y92H12BL.5
chrI	1375939	29	24	three prime UTR	WBGene00022366	Y92H12BL.5
chrI	1375950	63	22	three prime UTR	WBGene00022366	Y92H12BL.5
chrI	1375951	81	22	three prime UTR	WBGene00022366	Y92H12BL.5
chrI	1375965	16	18	three prime UTR	WBGene00022366	Y92H12BL.5
chrI	1375976	31	16	three prime UTR	WBGene00022366	Y92H12BL.5
chrI	1375998	25	12	three prime UTR	WBGene00022366	Y92H12BL.5
chrI	1376028	15	20	three prime UTR	WBGene00022366	Y92H12BL.5
chrI	1376034	40	20	three prime UTR	WBGene00022366	Y92H12BL.5
chrI	1376107	95	40	three prime UTR	WBGene00022366	Y92H12BL.5
chrI	1376121	13	43	three prime UTR	WBGene00022366	Y92H12BL.5
chrI	1376214	14	21	three prime UTR	WBGene00022366	Y92H12BL.5
chrI	1376217	20	20	three prime UTR	WBGene00022366	Y92H12BL.5
chrI	1376224	25	16	three prime UTR	WBGene00022366	Y92H12BL.5
chrI	1376228	53	15	three prime UTR	WBGene00022366	Y92H12BL.5
chrI	1376230	13	15	three prime UTR	WBGene00022366	Y92H12BL.5
chrI	1376240	90	10	three prime UTR	WBGene00022366	Y92H12BL.5
chrI	1376245	20	10	three prime UTR	WBGene00022366	Y92H12BL.5
chrI	1376252	75	8	three prime UTR	WBGene00022366	Y92H12BL.5
chrI	1376262	87	8	three prime UTR	WBGene00022366	Y92H12BL.5
chrI	1376263	87	8	three prime UTR	WBGene00022366	Y92H12BL.5
chrI	1376269	50	8	three prime UTR	WBGene00022366	Y92H12BL.5
chrI	1376276	33	6	three prime UTR	WBGene00022366	Y92H12BL.5
chrI	1376280	50	6	three prime UTR	WBGene00022366	Y92H12BL.5
chrI	1376428	57	7	downstream from gene	WBGene00022366	Y92H12BL.5
chrI	1376437	42	7	downstream from gene	WBGene00022366	Y92H12BL.5
chrI	1376438	42	7	downstream from gene	WBGene00022366	Y92H12BL.5
chrI	1376455	75	8	downstream from gene	WBGene00022366	Y92H12BL.5
chrI	1376461	25	8	downstream from gene	WBGene00022366	Y92H12BL.5
chrI	1376463	25	8	downstream from gene	WBGene00022366	Y92H12BL.5
chrI	1376465	50	8	downstream from gene	WBGene00022366	Y92H12BL.5
chrI	1376466	75	8	downstream from gene	WBGene00022366	Y92H12BL.5
chrI	1376473	25	8	downstream from gene	WBGene00022366	Y92H12BL.5
chrI	1376484	25	8	downstream from gene	WBGene00022366	Y92H12BL.5
chrI	1376485	25	8	downstream from gene	WBGene00022366	Y92H12BL.5
chrI	1376486	37	8	downstream from gene	WBGene00022366	Y92H12BL.5
chrI	1376491	25	8	downstream from gene	WBGene00022366	Y92H12BL.5
chrI	1376497	42	7	downstream from gene	WBGene00022366	Y92H12BL.5
chrI	1376506	42	7	downstream from gene	WBGene00022366	Y92H12BL.5
chrI	1376507	85	7	downstream from gene	WBGene00022366	Y92H12BL.5
chrI	1376532	50	6	downstream from gene	WBGene00022366	Y92H12BL.5
chrI	1386799	33	6	intron	WBGene00022367	Y92H12BM.1
chrI	1387424	60	5	intron	WBGene00022367	Y92H12BM.1
chrI	1425475	21	19	downstream from ncRNA	WBGene00022370	Y92H12BR.4
chrI	1425507	55	20	downstream from ncRNA	WBGene00022370	Y92H12BR.4
chrI	1425960	11	26	downstream from ncRNA	WBGene00022370	Y92H12BR.4
chrI	1425972	12	24	downstream from ncRNA	WBGene00022370	Y92H12BR.4
chrI	1425977	18	22	downstream from ncRNA	WBGene00022370	Y92H12BR.4
chrI	1425993	90	22	downstream from ncRNA	WBGene00022370	Y92H12BR.4
chrI	1425994	81	22	downstream from ncRNA	WBGene00022370	Y92H12BR.4
chrI	1426003	11	26	downstream from ncRNA	WBGene00022370	Y92H12BR.4
chrI	1426016	96	27	downstream from ncRNA	WBGene00022370	Y92H12BR.4
chrI	1426026	62	29	downstream from ncRNA	WBGene00022370	Y92H12BR.4
chrI	1426039	95	22	downstream from ncRNA	WBGene00022370	Y92H12BR.4
chrI	1426040	50	22	downstream from ncRNA	WBGene00022370	Y92H12BR.4
chrI	1426043	27	22	downstream from ncRNA	WBGene00022370	Y92H12BR.4
chrI	1426046	31	22	downstream from ncRNA	WBGene00022370	Y92H12BR.4
chrI	1426059	63	22	downstream from ncRNA	WBGene00022370	Y92H12BR.4
chrI	1426095	50	14	downstream from ncRNA	WBGene00022370	Y92H12BR.4
chrI	1426101	14	14	downstream from ncRNA	WBGene00022370	Y92H12BR.4
chrI	1426107	14	14	downstream from ncRNA	WBGene00022370	Y92H12BR.4
chrI	1426108	85	14	downstream from ncRNA	WBGene00022370	Y92H12BR.4
chrI	1426109	64	14	downstream from ncRNA	WBGene00022370	Y92H12BR.4
chrI	1426110	21	14	downstream from ncRNA	WBGene00022370	Y92H12BR.4
chrI	1426111	21	14	downstream from ncRNA	WBGene00022370	Y92H12BR.4
chrI	1426129	21	19	downstream from ncRNA	WBGene00022370	Y92H12BR.4
chrI	1426142	26	19	downstream from ncRNA	WBGene00022370	Y92H12BR.4
chrI	1426144	94	18	downstream from ncRNA	WBGene00022370	Y92H12BR.4
chrI	1426167	47	19	downstream from ncRNA	WBGene00022370	Y92H12BR.4
chrI	1426168	76	17	downstream from ncRNA	WBGene00022370	Y92H12BR.4
chrI	1426179	36	19	downstream from ncRNA	WBGene00022370	Y92H12BR.4
chrI	1426183	47	19	downstream from ncRNA	WBGene00022370	Y92H12BR.4
chrI	1426184	15	19	downstream from ncRNA	WBGene00022370	Y92H12BR.4
chrI	1426190	88	18	downstream from ncRNA	WBGene00022370	Y92H12BR.4
chrI	1426200	55	18	downstream from ncRNA	WBGene00022370	Y92H12BR.4
chrI	1426201	27	18	downstream from ncRNA	WBGene00022370	Y92H12BR.4
chrI	1426204	83	18	downstream from ncRNA	WBGene00022370	Y92H12BR.4
chrI	1426205	33	18	downstream from ncRNA	WBGene00022370	Y92H12BR.4
chrI	1426211	38	18	downstream from ncRNA	WBGene00022370	Y92H12BR.4
chrI	1426346	38	13	downstream from ncRNA	WBGene00022370	Y92H12BR.4
chrI	1426357	26	15	downstream from ncRNA	WBGene00022370	Y92H12BR.4
chrI	1426362	33	15	downstream from ncRNA	WBGene00022370	Y92H12BR.4
chrI	1426363	33	15	downstream from ncRNA	WBGene00022370	Y92H12BR.4
chrI	1426373	13	15	downstream from ncRNA	WBGene00022370	Y92H12BR.4
chrI	1426375	20	15	downstream from ncRNA	WBGene00022370	Y92H12BR.4
chrI	1426392	93	16	downstream from ncRNA	WBGene00022370	Y92H12BR.4
chrI	1426405	73	15	downstream from ncRNA	WBGene00022370	Y92H12BR.4
chrI	1426411	20	15	downstream from ncRNA	WBGene00022370	Y92H12BR.4
chrI	1426412	13	15	downstream from ncRNA	WBGene00022370	Y92H12BR.4
chrI	1426414	13	15	downstream from ncRNA	WBGene00022370	Y92H12BR.4
chrI	1426424	25	16	downstream from ncRNA	WBGene00022370	Y92H12BR.4
chrI	1426440	18	11	downstream from ncRNA	WBGene00022370	Y92H12BR.4
chrI	1434327	28	7	upstream from ncRNA	WBGene00022370	Y92H12BR.4
chrI	1434332	42	7	upstream from ncRNA	WBGene00022370	Y92H12BR.4
chrI	1434355	50	8	upstream from ncRNA	WBGene00022370	Y92H12BR.4
chrI	1434358	25	8	upstream from ncRNA	WBGene00022370	Y92H12BR.4
chrI	1434359	50	8	upstream from ncRNA	WBGene00022370	Y92H12BR.4
chrI	1434366	33	6	upstream from ncRNA	WBGene00022370	Y92H12BR.4
chrI	1434369	83	6	upstream from ncRNA	WBGene00022370	Y92H12BR.4
chrI	1434371	28	7	upstream from ncRNA	WBGene00022370	Y92H12BR.4
chrI	1434399	28	7	upstream from ncRNA	WBGene00022370	Y92H12BR.4
chrI	1434405	85	7	upstream from ncRNA	WBGene00022370	Y92H12BR.4
chrI	1434410	25	8	upstream from ncRNA	WBGene00022370	Y92H12BR.4
chrI	1434416	44	9	upstream from ncRNA	WBGene00022370	Y92H12BR.4
chrI	1434423	22	9	upstream from ncRNA	WBGene00022370	Y92H12BR.4
chrI	1434428	62	8	upstream from ncRNA	WBGene00022370	Y92H12BR.4
chrI	1434436	25	8	upstream from ncRNA	WBGene00022370	Y92H12BR.4
chrI	1434440	33	6	upstream from ncRNA	WBGene00022370	Y92H12BR.4
chrI	1434441	83	6	upstream from ncRNA	WBGene00022370	Y92H12BR.4
chrI	1434442	66	6	upstream from ncRNA	WBGene00022370	Y92H12BR.4
chrI	1434452	71	7	upstream from ncRNA	WBGene00022370	Y92H12BR.4
chrI	1434459	37	8	upstream from ncRNA	WBGene00022370	Y92H12BR.4
chrI	1434460	37	8	upstream from ncRNA	WBGene00022370	Y92H12BR.4
chrI	1434466	28	7	upstream from ncRNA	WBGene00022370	Y92H12BR.4
chrI	1434478	87	8	upstream from ncRNA	WBGene00022370	Y92H12BR.4
chrI	1434507	85	7	upstream from ncRNA	WBGene00022370	Y92H12BR.4
chrI	1434512	85	7	upstream from ncRNA	WBGene00022370	Y92H12BR.4
chrI	1434526	33	6	upstream from ncRNA	WBGene00022370	Y92H12BR.4
chrI	1434529	66	6	upstream from ncRNA	WBGene00022370	Y92H12BR.4
chrI	1434677	25	8	upstream from ncRNA	WBGene00022370	Y92H12BR.4
chrI	1434690	20	10	upstream from ncRNA	WBGene00022370	Y92H12BR.4
chrI	1434691	70	10	upstream from ncRNA	WBGene00022370	Y92H12BR.4
chrI	1434720	20	10	upstream from ncRNA	WBGene00022370	Y92H12BR.4
chrI	1434721	20	10	upstream from ncRNA	WBGene00022370	Y92H12BR.4
chrI	1434736	60	10	upstream from ncRNA	WBGene00022370	Y92H12BR.4
chrI	1434737	90	10	upstream from ncRNA	WBGene00022370	Y92H12BR.4
chrI	1434738	90	10	upstream from ncRNA	WBGene00022370	Y92H12BR.4
chrI	1434762	50	10	upstream from ncRNA	WBGene00022370	Y92H12BR.4
chrI	1434768	20	10	upstream from ncRNA	WBGene00022370	Y92H12BR.4
chrI	1434802	66	9	upstream from ncRNA	WBGene00022370	Y92H12BR.4
chrI	1434808	50	8	upstream from ncRNA	WBGene00022370	Y92H12BR.4
chrI	1434809	87	8	upstream from ncRNA	WBGene00022370	Y92H12BR.4
chrI	1434836	75	8	upstream from ncRNA	WBGene00022370	Y92H12BR.4
chrI	1434847	42	7	upstream from ncRNA	WBGene00022370	Y92H12BR.4
chrI	1434849	85	7	upstream from ncRNA	WBGene00022370	Y92H12BR.4
chrI	1491547	23	13	downstream from gene	WBGene00001115	dyb-1
chrI	1491571	36	11	downstream from gene	WBGene00001115	dyb-1
chrI	1491574	36	11	downstream from gene	WBGene00001115	dyb-1
chrI	1491581	90	10	downstream from gene	WBGene00001115	dyb-1
chrI	1491582	60	10	downstream from gene	WBGene00001115	dyb-1
chrI	1491583	30	10	downstream from gene	WBGene00001115	dyb-1
chrI	1491591	55	9	downstream from gene	WBGene00001115	dyb-1
chrI	1491592	88	9	downstream from gene	WBGene00001115	dyb-1
chrI	1491593	22	9	downstream from gene	WBGene00001115	dyb-1
chrI	1491594	55	9	downstream from gene	WBGene00001115	dyb-1
chrI	1491596	22	9	downstream from gene	WBGene00001115	dyb-1
chrI	1491601	28	7	downstream from gene	WBGene00001115	dyb-1
chrI	1491609	66	6	downstream from gene	WBGene00001115	dyb-1
chrI	1491623	40	5	downstream from gene	WBGene00001115	dyb-1
chrI	1492024	60	5	downstream from gene	WBGene00001115	dyb-1
chrI	1492616	18	11	intergenic	WBGene00001115	dyb-1
chrI	1492666	33	6	intergenic	WBGene00001115	dyb-1
chrI	1492691	50	6	intergenic	WBGene00001115	dyb-1
chrI	1492706	60	5	intergenic	WBGene00001115	dyb-1
chrI	1492708	80	5	intergenic	WBGene00001115	dyb-1
chrI	1493723	86	15	intergenic	WBGene00001115	dyb-1
chrI	1493745	80	15	intergenic	WBGene00001115	dyb-1
chrI	1493746	86	15	intergenic	WBGene00001115	dyb-1
chrI	1493752	40	15	intergenic	WBGene00001115	dyb-1
chrI	1493763	40	15	intergenic	WBGene00001115	dyb-1
chrI	1493826	40	10	intergenic	WBGene00001115	dyb-1
chrI	1493827	77	9	intergenic	WBGene00001115	dyb-1
chrI	1493838	71	7	intergenic	WBGene00001115	dyb-1
chrI	1493862	66	6	intergenic	WBGene00001115	dyb-1
chrI	1493864	66	6	intergenic	WBGene00001115	dyb-1
chrI	1493867	33	6	intergenic	WBGene00001115	dyb-1
chrI	1493868	66	6	intergenic	WBGene00001115	dyb-1
chrI	1493885	33	6	intergenic	WBGene00001115	dyb-1
chrI	1493891	33	6	intergenic	WBGene00001115	dyb-1
chrI	1493892	33	6	intergenic	WBGene00001115	dyb-1
chrI	1493896	33	6	intergenic	WBGene00001115	dyb-1
chrI	1493903	80	5	intergenic	WBGene00001115	dyb-1
chrI	1493904	80	5	intergenic	WBGene00001115	dyb-1
chrI	1494436	42	7	intergenic	WBGene00001115	dyb-1
chrI	1553993	15	13	intron	WBGene00022358	Y92H12A.2
chrI	1554009	40	10	intron	WBGene00022358	Y92H12A.2
chrI	1554010	30	10	intron	WBGene00022358	Y92H12A.2
chrI	1554011	50	10	intron	WBGene00022358	Y92H12A.2
chrI	1554025	30	10	intron	WBGene00022358	Y92H12A.2
chrI	1554026	27	11	intron	WBGene00022358	Y92H12A.2
chrI	1554043	90	11	intron	WBGene00022358	Y92H12A.2
chrI	1554044	54	11	intron	WBGene00022358	Y92H12A.2
chrI	1554055	77	9	intron	WBGene00022358	Y92H12A.2
chrI	1554056	77	9	intron	WBGene00022358	Y92H12A.2
chrI	1554189	33	6	intron	WBGene00022358	Y92H12A.2
chrI	1554217	42	7	intron	WBGene00022358	Y92H12A.2
chrI	1554221	85	7	intron	WBGene00022358	Y92H12A.2
chrI	1554230	57	7	intron	WBGene00022358	Y92H12A.2
chrI	1576504	80	5	intron	WBGene00005077	src-1
chrI	1577180	40	5	intron	WBGene00005077	src-1
chrI	1577181	80	5	intron	WBGene00005077	src-1
chrI	1577188	80	5	intron	WBGene00005077	src-1
chrI	1577223	60	5	intron	WBGene00005077	src-1
chrI	1577224	60	5	intron	WBGene00005077	src-1
chrI	1597359	16	12	upstream from gene	WBGene00022271	cpx-1
chrI	1597360	15	13	upstream from gene	WBGene00022271	cpx-1
chrI	1597445	20	10	upstream from gene	WBGene00022271	cpx-1
chrI	1597486	13	15	upstream from gene	WBGene00022271	cpx-1
chrI	1597491	13	15	upstream from gene	WBGene00022271	cpx-1
chrI	1647347	45	11	intron	WBGene00003111	mab-20
chrI	1647348	81	11	intron	WBGene00003111	mab-20
chrI	1647377	40	10	intron	WBGene00003111	mab-20
chrI	1647381	40	10	intron	WBGene00003111	mab-20
chrI	1647382	20	10	intron	WBGene00003111	mab-20
chrI	1647383	60	10	intron	WBGene00003111	mab-20
chrI	1647387	40	10	intron	WBGene00003111	mab-20
chrI	1647388	50	10	intron	WBGene00003111	mab-20
chrI	1647390	40	10	intron	WBGene00003111	mab-20
chrI	1647396	90	10	intron	WBGene00003111	mab-20
chrI	1647404	20	10	intron	WBGene00003111	mab-20
chrI	1647405	44	9	intron	WBGene00003111	mab-20
chrI	1647412	20	10	intron	WBGene00003111	mab-20
chrI	1673997	50	6	intron	WBGene00185098	Y71G12B.35
chrI	1674002	42	7	intron	WBGene00185098	Y71G12B.35
chrI	1674003	42	7	intron	WBGene00185098	Y71G12B.35
chrI	1674688	60	5	intron	WBGene00185098	Y71G12B.35
chrI	1674728	57	7	intron	WBGene00185098	Y71G12B.35
chrI	1674734	57	7	intron	WBGene00185098	Y71G12B.35
chrI	1674735	28	7	intron	WBGene00185098	Y71G12B.35
chrI	1674739	28	7	intron	WBGene00185098	Y71G12B.35
chrI	1674740	57	7	intron	WBGene00185098	Y71G12B.35
chrI	1674741	28	7	intron	WBGene00185098	Y71G12B.35
chrI	1697759	40	5	downstream from ncRNA	WBGene00219767	linc-131
chrI	1751952	30	13	intron	WBGene00022150	Y71G12B.10
chrI	1751957	35	14	intron	WBGene00022150	Y71G12B.10
chrI	1751959	42	14	intron	WBGene00022150	Y71G12B.10
chrI	1751962	14	14	intron	WBGene00022150	Y71G12B.10
chrI	1751970	21	14	intron	WBGene00022150	Y71G12B.10
chrI	1751971	35	14	intron	WBGene00022150	Y71G12B.10
chrI	1751972	14	14	intron	WBGene00022150	Y71G12B.10
chrI	1751980	50	14	intron	WBGene00022150	Y71G12B.10
chrI	1751981	85	14	intron	WBGene00022150	Y71G12B.10
chrI	1751982	78	14	intron	WBGene00022150	Y71G12B.10
chrI	1751998	33	15	intron	WBGene00022150	Y71G12B.10
chrI	1751999	20	15	intron	WBGene00022150	Y71G12B.10
chrI	1752005	80	15	intron	WBGene00022150	Y71G12B.10
chrI	1752010	80	15	intron	WBGene00022150	Y71G12B.10
chrI	1752011	20	15	intron	WBGene00022150	Y71G12B.10
chrI	1752021	41	12	intron	WBGene00022150	Y71G12B.10
chrI	1752087	44	9	intron	WBGene00022150	Y71G12B.10
chrI	1752094	20	10	intron	WBGene00022150	Y71G12B.10
chrI	1752108	20	10	intron	WBGene00022150	Y71G12B.10
chrI	1752125	90	10	intron	WBGene00022150	Y71G12B.10
chrI	1752130	20	10	intron	WBGene00022150	Y71G12B.10
chrI	1752131	20	10	intron	WBGene00022150	Y71G12B.10
chrI	1752132	70	10	intron	WBGene00022150	Y71G12B.10
chrI	1752133	50	10	intron	WBGene00022150	Y71G12B.10
chrI	1752138	50	10	intron	WBGene00022150	Y71G12B.10
chrI	1752143	44	9	intron	WBGene00022150	Y71G12B.10
chrI	1752149	44	9	intron	WBGene00022150	Y71G12B.10
chrI	1752160	75	8	intron	WBGene00022150	Y71G12B.10
chrI	1752161	25	8	intron	WBGene00022150	Y71G12B.10
chrI	1752464	40	5	intron	WBGene00022150	Y71G12B.10
chrI	1752471	33	6	intron	WBGene00022150	Y71G12B.10
chrI	1752473	33	6	intron	WBGene00022150	Y71G12B.10
chrI	1769330	25	12	intron	WBGene00022148	ddx-27
chrI	1769331	25	12	intron	WBGene00022148	ddx-27
chrI	1769341	50	12	intron	WBGene00022148	ddx-27
chrI	1769346	25	12	intron	WBGene00022148	ddx-27
chrI	1769365	36	11	intron	WBGene00022148	ddx-27
chrI	1769377	28	7	intron	WBGene00022148	ddx-27
chrI	1769378	28	7	intron	WBGene00022148	ddx-27
chrI	1769386	85	7	intron	WBGene00022148	ddx-27
chrI	1769387	42	7	intron	WBGene00022148	ddx-27
chrI	1769388	42	7	intron	WBGene00022148	ddx-27
chrI	1769389	57	7	intron	WBGene00022148	ddx-27
chrI	1769397	40	5	intron	WBGene00022148	ddx-27
chrI	1769410	40	5	intron	WBGene00022148	ddx-27
chrI	1774773	42	7	intron	WBGene00022148	ddx-27
chrI	1776969	40	5	intron	WBGene00022148	ddx-27
chrI	1776981	60	5	intron	WBGene00022148	ddx-27
chrI	1776983	60	5	intron	WBGene00022148	ddx-27
chrI	1776984	60	5	intron	WBGene00022148	ddx-27
chrI	1777033	33	6	intron	WBGene00022148	ddx-27
chrI	1777038	33	6	intron	WBGene00022148	ddx-27
chrI	1777057	50	6	intron	WBGene00022148	ddx-27
chrI	1810321	36	11	intron	WBGene00022144	pghm-1
chrI	1810322	45	11	intron	WBGene00022144	pghm-1
chrI	1810610	62	8	intron	WBGene00022144	pghm-1
chrI	1810615	25	8	intron	WBGene00022144	pghm-1
chrI	1810647	40	10	intron	WBGene00022144	pghm-1
chrI	1810648	90	10	intron	WBGene00022144	pghm-1
chrI	1810660	16	12	intron	WBGene00022144	pghm-1
chrI	1810670	16	12	intron	WBGene00022144	pghm-1
chrI	1810772	86	15	intron	WBGene00022144	pghm-1
chrI	1810773	93	15	intron	WBGene00022144	pghm-1
chrI	1810794	84	13	intron	WBGene00022144	pghm-1
chrI	1810813	16	12	intron	WBGene00022144	pghm-1
chrI	1810883	50	14	intron	WBGene00022144	pghm-1
chrI	1810893	26	15	intron	WBGene00022144	pghm-1
chrI	1810919	20	15	intron	WBGene00022144	pghm-1
chrI	1810949	21	19	intron	WBGene00022144	pghm-1
chrI	1863585	33	6	intron	WBGene00004743	scm-1
chrI	1863608	40	5	intron	WBGene00004743	scm-1
chrI	1871537	60	5	intergenic	WBGene00022139	tub-2
chrI	1871571	83	6	intergenic	WBGene00022139	tub-2
chrI	1871575	33	6	intergenic	WBGene00022139	tub-2
chrI	1871580	57	7	intergenic	WBGene00022139	tub-2
chrI	1871592	87	8	intergenic	WBGene00022139	tub-2
chrI	1871615	22	9	intergenic	WBGene00022139	tub-2
chrI	1871619	77	9	intergenic	WBGene00022139	tub-2
chrI	1871620	30	10	intergenic	WBGene00022139	tub-2
chrI	1871624	30	10	intergenic	WBGene00022139	tub-2
chrI	1871628	20	10	intergenic	WBGene00022139	tub-2
chrI	1871639	22	9	intergenic	WBGene00022139	tub-2
chrI	1882366	60	5	intron	WBGene00022139	tub-2
chrI	1882416	33	6	intron	WBGene00022139	tub-2
chrI	1899984	33	6	intron	WBGene00022138	trpp-10
chrI	1899986	33	6	intron	WBGene00022138	trpp-10
chrI	1900022	22	9	CDS	WBGene00022138	trpp-10
chrI	1936900	16	12	intron	WBGene00021765	Y51F10.4
chrI	1951633	60	5	intron	WBGene00021771	spe-48
chrI	1951639	80	5	intron	WBGene00021771	spe-48
chrI	1951664	40	5	intron	WBGene00021771	spe-48
chrI	2033878	72	66	three prime UTR	WBGene00021237	crtc-1
chrI	2033879	10	66	three prime UTR	WBGene00021237	crtc-1
chrI	2033881	12	65	three prime UTR	WBGene00021237	crtc-1
chrI	2033888	38	60	three prime UTR	WBGene00021237	crtc-1
chrI	2033911	13	45	three prime UTR	WBGene00021237	crtc-1
chrI	2034037	17	23	downstream from gene	WBGene00021237	crtc-1
chrI	2034042	91	24	downstream from gene	WBGene00021237	crtc-1
chrI	2034075	12	32	downstream from gene	WBGene00021237	crtc-1
chrI	2034084	9	33	downstream from gene	WBGene00021237	crtc-1
chrI	2034085	59	32	downstream from gene	WBGene00021237	crtc-1
chrI	2034869	18	11	downstream from gene	WBGene00021237	crtc-1
chrI	2034870	18	11	downstream from gene	WBGene00021237	crtc-1
chrI	2034955	22	9	downstream from gene	WBGene00021237	crtc-1
chrI	2034960	30	10	downstream from gene	WBGene00021237	crtc-1
chrI	2034962	50	10	downstream from gene	WBGene00021237	crtc-1
chrI	2034963	40	10	downstream from gene	WBGene00021237	crtc-1
chrI	2034964	18	11	downstream from gene	WBGene00021237	crtc-1
chrI	2034981	15	13	downstream from gene	WBGene00021237	crtc-1
chrI	2034991	61	13	downstream from gene	WBGene00021237	crtc-1
chrI	2035021	42	14	downstream from gene	WBGene00021237	crtc-1
chrI	2035040	66	12	downstream from gene	WBGene00021237	crtc-1
chrI	2035041	25	12	downstream from gene	WBGene00021237	crtc-1
chrI	2035082	50	8	downstream from gene	WBGene00021237	crtc-1
chrI	2035113	37	8	downstream from gene	WBGene00021237	crtc-1
chrI	2035132	40	5	downstream from gene	WBGene00021237	crtc-1
chrI	2036347	60	5	intergenic	WBGene00021237	crtc-1
chrI	2040395	28	7	intron	WBGene00021239	Y20F4.4
chrI	2046740	28	7	intergenic	WBGene00044435	Y20F4.8
chrI	2046741	28	7	intergenic	WBGene00044435	Y20F4.8
chrI	2047301	50	6	downstream from gene	WBGene00044435	Y20F4.8
chrI	2047302	50	6	downstream from gene	WBGene00044435	Y20F4.8
chrI	2047317	33	6	downstream from gene	WBGene00044435	Y20F4.8
chrI	2047318	33	6	downstream from gene	WBGene00044435	Y20F4.8
chrI	2047328	40	5	downstream from gene	WBGene00044435	Y20F4.8
chrI	2047331	40	5	downstream from gene	WBGene00044435	Y20F4.8
chrI	2047335	40	5	downstream from gene	WBGene00044435	Y20F4.8
chrI	2047336	80	5	downstream from gene	WBGene00044435	Y20F4.8
chrI	2062144	33	9	intron	WBGene00021346	Y37E3.1
chrI	2062153	22	9	intron	WBGene00021346	Y37E3.1
chrI	2062182	57	7	intron	WBGene00021346	Y37E3.1
chrI	2062192	37	8	intron	WBGene00021346	Y37E3.1
chrI	2062193	25	8	intron	WBGene00021346	Y37E3.1
chrI	2062202	37	8	intron	WBGene00021346	Y37E3.1
chrI	2062207	25	8	intron	WBGene00021346	Y37E3.1
chrI	2062663	40	5	intron	WBGene00021346	Y37E3.1
chrI	2062664	40	5	intron	WBGene00021346	Y37E3.1
chrI	2076362	22	53	three prime UTR	WBGene00021351	Y37E3.10
chrI	2076363	94	53	three prime UTR	WBGene00021351	Y37E3.10
chrI	2076364	88	53	three prime UTR	WBGene00021351	Y37E3.10
chrI	2076368	11	53	three prime UTR	WBGene00021351	Y37E3.10
chrI	2076388	25	51	three prime UTR	WBGene00021351	Y37E3.10
chrI	2076390	8	49	three prime UTR	WBGene00021351	Y37E3.10
chrI	2076405	24	45	intron	WBGene00021351	Y37E3.10
chrI	2076409	6	44	intron	WBGene00021351	Y37E3.10
chrI	2076410	37	43	intron	WBGene00021351	Y37E3.10
chrI	2076411	23	42	intron	WBGene00021351	Y37E3.10
chrI	2076412	14	42	intron	WBGene00021351	Y37E3.10
chrI	2076456	34	23	intron	WBGene00021351	Y37E3.10
chrI	2076457	13	23	intron	WBGene00021351	Y37E3.10
chrI	2076467	28	21	intron	WBGene00021351	Y37E3.10
chrI	2076468	19	21	intron	WBGene00021351	Y37E3.10
chrI	2076471	15	19	intron	WBGene00021351	Y37E3.10
chrI	2076482	16	18	intron	WBGene00021351	Y37E3.10
chrI	2076607	12	24	intron	WBGene00021351	Y37E3.10
chrI	2076609	20	25	intron	WBGene00021351	Y37E3.10
chrI	2076610	28	25	intron	WBGene00021351	Y37E3.10
chrI	2076629	40	27	intron	WBGene00021351	Y37E3.10
chrI	2076630	40	27	intron	WBGene00021351	Y37E3.10
chrI	2076632	25	27	intron	WBGene00021351	Y37E3.10
chrI	2076639	46	28	intron	WBGene00021351	Y37E3.10
chrI	2076640	78	28	intron	WBGene00021351	Y37E3.10
chrI	2076643	46	28	intron	WBGene00021351	Y37E3.10
chrI	2076644	42	28	intron	WBGene00021351	Y37E3.10
chrI	2076645	17	28	intron	WBGene00021351	Y37E3.10
chrI	2076648	32	28	intron	WBGene00021351	Y37E3.10
chrI	2076649	27	29	intron	WBGene00021351	Y37E3.10
chrI	2076654	34	29	intron	WBGene00021351	Y37E3.10
chrI	2076655	13	30	intron	WBGene00021351	Y37E3.10
chrI	2076668	29	27	intron	WBGene00021351	Y37E3.10
chrI	2076673	14	28	intron	WBGene00021351	Y37E3.10
chrI	2076677	10	28	intron	WBGene00021351	Y37E3.10
chrI	2076680	14	27	intron	WBGene00021351	Y37E3.10
chrI	2076697	25	32	three prime UTR	WBGene00021351	Y37E3.10
chrI	2076702	34	32	three prime UTR	WBGene00021351	Y37E3.10
chrI	2076735	39	38	three prime UTR	WBGene00021351	Y37E3.10
chrI	2076767	42	45	three prime UTR	WBGene00021351	Y37E3.10
chrI	2081472	28	7	intron	WBGene00021352	Y37E3.11
chrI	2081475	42	7	intron	WBGene00021352	Y37E3.11
chrI	2081890	15	13	intron	WBGene00021352	Y37E3.11
chrI	2082403	10	28	intron	WBGene00021352	Y37E3.11
chrI	2082415	70	24	intron	WBGene00021352	Y37E3.11
chrI	2082416	12	24	intron	WBGene00021352	Y37E3.11
chrI	2082429	90	22	intron	WBGene00021352	Y37E3.11
chrI	2082432	40	22	intron	WBGene00021352	Y37E3.11
chrI	2082437	57	21	intron	WBGene00021352	Y37E3.11
chrI	2082438	23	21	intron	WBGene00021352	Y37E3.11
chrI	2082447	52	17	intron	WBGene00021352	Y37E3.11
chrI	2082454	76	17	intron	WBGene00021352	Y37E3.11
chrI	2082455	25	16	intron	WBGene00021352	Y37E3.11
chrI	2082459	23	17	intron	WBGene00021352	Y37E3.11
chrI	2082467	81	16	intron	WBGene00021352	Y37E3.11
chrI	2082473	12	16	intron	WBGene00021352	Y37E3.11
chrI	2082496	15	13	intron	WBGene00021352	Y37E3.11
chrI	2082501	15	13	intron	WBGene00021352	Y37E3.11
chrI	2082514	57	7	intron	WBGene00021352	Y37E3.11
chrI	2082637	60	5	intron	WBGene00021352	Y37E3.11
chrI	2082642	50	6	intron	WBGene00021352	Y37E3.11
chrI	2082648	42	7	five prime UTR	WBGene00021352	Y37E3.11
chrI	2082649	28	7	five prime UTR	WBGene00021352	Y37E3.11
chrI	2082660	75	8	five prime UTR	WBGene00021352	Y37E3.11
chrI	2082662	75	8	five prime UTR	WBGene00021352	Y37E3.11
chrI	2082667	50	8	five prime UTR	WBGene00021352	Y37E3.11
chrI	2082669	75	8	five prime UTR	WBGene00021352	Y37E3.11
chrI	2082670	75	8	five prime UTR	WBGene00021352	Y37E3.11
chrI	2082671	62	8	five prime UTR	WBGene00021352	Y37E3.11
chrI	2082675	62	8	five prime UTR	WBGene00021352	Y37E3.11
chrI	2082681	25	8	five prime UTR	WBGene00021352	Y37E3.11
chrI	2082695	77	9	five prime UTR	WBGene00021352	Y37E3.11
chrI	2082700	88	9	five prime UTR	WBGene00021352	Y37E3.11
chrI	2084163	40	5	intron	WBGene00021352	Y37E3.11
chrI	2084164	80	5	intron	WBGene00021352	Y37E3.11
chrI	2084183	40	5	intron	WBGene00021352	Y37E3.11
chrI	2084184	60	5	intron	WBGene00021352	Y37E3.11
chrI	2084189	60	5	intron	WBGene00021352	Y37E3.11
chrI	2084190	40	5	intron	WBGene00021352	Y37E3.11
chrI	2084193	60	5	intron	WBGene00021352	Y37E3.11
chrI	2084195	40	5	intron	WBGene00021352	Y37E3.11
chrI	2085975	54	11	intron	WBGene00021353	iglr-3
chrI	2086170	21	19	intron	WBGene00021353	iglr-3
chrI	2086510	33	12	intron	WBGene00021353	iglr-3
chrI	2086583	33	9	intron	WBGene00021353	iglr-3
chrI	2086588	66	9	intron	WBGene00021353	iglr-3
chrI	2086608	25	8	intron	WBGene00021353	iglr-3
chrI	2086765	13	23	intron	WBGene00021353	iglr-3
chrI	2086780	12	25	intron	WBGene00021353	iglr-3
chrI	2086787	25	24	intron	WBGene00021353	iglr-3
chrI	2086796	50	24	intron	WBGene00021353	iglr-3
chrI	2086797	58	24	intron	WBGene00021353	iglr-3
chrI	2086811	66	24	intron	WBGene00021353	iglr-3
chrI	2086814	20	24	intron	WBGene00021353	iglr-3
chrI	2086850	15	19	intron	WBGene00021353	iglr-3
chrI	2143731	42	7	intron	WBGene00021355	Y37E3.17
chrI	2143732	28	7	intron	WBGene00021355	Y37E3.17
chrI	2143743	33	6	intron	WBGene00021355	Y37E3.17
chrI	2143751	50	6	intron	WBGene00021355	Y37E3.17
chrI	2143830	80	5	intron	WBGene00021355	Y37E3.17
chrI	2144023	40	5	intron	WBGene00021355	Y37E3.17
chrI	2144038	60	5	intron	WBGene00021355	Y37E3.17
chrI	2144496	50	6	intron	WBGene00021355	Y37E3.17
chrI	2198343	57	7	intron	WBGene00021009	afd-1
chrI	2198356	28	7	intron	WBGene00021009	afd-1
chrI	2198366	85	7	intron	WBGene00021009	afd-1
chrI	2198406	83	6	intron	WBGene00021009	afd-1
chrI	2198410	33	6	intron	WBGene00021009	afd-1
chrI	2198423	60	5	intron	WBGene00021009	afd-1
chrI	2198424	60	5	intron	WBGene00021009	afd-1
chrI	2198425	40	5	intron	WBGene00021009	afd-1
chrI	2295503	71	7	intron	WBGene00021469	Y39G10AR.11
chrI	2295550	40	5	intron	WBGene00021469	Y39G10AR.11
chrI	2295995	60	5	intron	WBGene00021469	Y39G10AR.11
chrI	2296000	60	5	intron	WBGene00021469	Y39G10AR.11
chrI	2296001	80	5	intron	WBGene00021469	Y39G10AR.11
chrI	2296011	66	6	intron	WBGene00021469	Y39G10AR.11
chrI	2296046	22	9	intron	WBGene00021469	Y39G10AR.11
chrI	2296090	33	9	intron	WBGene00021469	Y39G10AR.11
chrI	2296091	22	9	intron	WBGene00021469	Y39G10AR.11
chrI	2296686	41	56	three prime UTR	WBGene00021469	Y39G10AR.11
chrI	2296688	39	56	three prime UTR	WBGene00021469	Y39G10AR.11
chrI	2296689	23	56	three prime UTR	WBGene00021469	Y39G10AR.11
chrI	2296697	56	53	three prime UTR	WBGene00021469	Y39G10AR.11
chrI	2296700	32	53	three prime UTR	WBGene00021469	Y39G10AR.11
chrI	2296703	80	52	three prime UTR	WBGene00021469	Y39G10AR.11
chrI	2296707	15	51	three prime UTR	WBGene00021469	Y39G10AR.11
chrI	2296711	34	50	three prime UTR	WBGene00021469	Y39G10AR.11
chrI	2296715	16	48	three prime UTR	WBGene00021469	Y39G10AR.11
chrI	2296719	53	45	three prime UTR	WBGene00021469	Y39G10AR.11
chrI	2296726	25	44	three prime UTR	WBGene00021469	Y39G10AR.11
chrI	2296727	60	43	three prime UTR	WBGene00021469	Y39G10AR.11
chrI	2296730	11	42	three prime UTR	WBGene00021469	Y39G10AR.11
chrI	2296731	14	42	three prime UTR	WBGene00021469	Y39G10AR.11
chrI	2296735	26	41	three prime UTR	WBGene00021469	Y39G10AR.11
chrI	2296739	23	39	intron	WBGene00021469	Y39G10AR.11
chrI	2296745	22	35	intron	WBGene00021469	Y39G10AR.11
chrI	2296746	55	34	intron	WBGene00021469	Y39G10AR.11
chrI	2296758	66	27	intron	WBGene00021469	Y39G10AR.11
chrI	2296759	59	27	intron	WBGene00021469	Y39G10AR.11
chrI	2296770	28	25	intron	WBGene00021469	Y39G10AR.11
chrI	2296771	62	24	intron	WBGene00021469	Y39G10AR.11
chrI	2296779	11	26	intron	WBGene00021469	Y39G10AR.11
chrI	2296785	11	26	intron	WBGene00021469	Y39G10AR.11
chrI	2296926	40	5	intron	WBGene00021469	Y39G10AR.11
chrI	2296938	87	8	intron	WBGene00021469	Y39G10AR.11
chrI	2296958	15	13	intron	WBGene00021469	Y39G10AR.11
chrI	2296960	23	13	intron	WBGene00021469	Y39G10AR.11
chrI	2296971	15	20	intron	WBGene00021469	Y39G10AR.11
chrI	2296976	36	25	intron	WBGene00021469	Y39G10AR.11
chrI	2296982	13	30	intron	WBGene00021469	Y39G10AR.11
chrI	2296985	18	32	intron	WBGene00021469	Y39G10AR.11
chrI	2296986	9	33	intron	WBGene00021469	Y39G10AR.11
chrI	2296988	9	33	intron	WBGene00021469	Y39G10AR.11
chrI	2296992	27	36	intron	WBGene00021469	Y39G10AR.11
chrI	2297010	29	47	intron	WBGene00021469	Y39G10AR.11
chrI	2375651	28	21	downstream from gene	WBGene00021473	sydn-1
chrI	2375711	29	17	downstream from gene	WBGene00021473	sydn-1
chrI	2375742	21	14	downstream from gene	WBGene00021473	sydn-1
chrI	2375746	28	14	downstream from gene	WBGene00021473	sydn-1
chrI	2375751	35	14	downstream from gene	WBGene00021473	sydn-1
chrI	2376087	50	30	downstream from gene	WBGene00021473	sydn-1
chrI	2376104	11	34	downstream from gene	WBGene00021473	sydn-1
chrI	2376109	27	37	downstream from gene	WBGene00021473	sydn-1
chrI	2376116	48	35	downstream from gene	WBGene00021473	sydn-1
chrI	2376118	27	33	downstream from gene	WBGene00021473	sydn-1
chrI	2376119	33	33	downstream from gene	WBGene00021473	sydn-1
chrI	2376122	71	32	downstream from gene	WBGene00021473	sydn-1
chrI	2376123	30	33	downstream from gene	WBGene00021473	sydn-1
chrI	2376174	47	44	downstream from gene	WBGene00021473	sydn-1
chrI	2376179	7	42	downstream from gene	WBGene00021473	sydn-1
chrI	2376185	6	44	downstream from gene	WBGene00021473	sydn-1
chrI	2376205	14	41	downstream from gene	WBGene00021473	sydn-1
chrI	2378146	33	6	intron	WBGene00021473	sydn-1
chrI	2378151	66	6	intron	WBGene00021473	sydn-1
chrI	2385279	83	6	intron	WBGene00021474	dot-1.1
chrI	2385280	33	6	intron	WBGene00021474	dot-1.1
chrI	2385282	83	6	intron	WBGene00021474	dot-1.1
chrI	2390085	40	5	intron	WBGene00021474	dot-1.1
chrI	2390114	40	5	intron	WBGene00021474	dot-1.1
chrI	2390115	40	5	intron	WBGene00021474	dot-1.1
chrI	2415326	10	58	intron	WBGene00017741	F23C8.13
chrI	2415327	40	5	intergenic	WBGene00017734	F23C8.5
chrI	2415328	14	57	intron	WBGene00017741	F23C8.13
chrI	2415352	7	55	intron	WBGene00017741	F23C8.13
chrI	2415382	87	41	intron	WBGene00017741	F23C8.13
chrI	2415383	41	41	intron	WBGene00017741	F23C8.13
chrI	2415395	10	40	intron	WBGene00017741	F23C8.13
chrI	2415501	17	47	intron	WBGene00017741	F23C8.13
chrI	2415517	75	40	intron	WBGene00017741	F23C8.13
chrI	2415522	26	42	intron	WBGene00017741	F23C8.13
chrI	2415531	97	44	intron	WBGene00017741	F23C8.13
chrI	2415532	36	46	intron	WBGene00017741	F23C8.13
chrI	2415543	10	55	intron	WBGene00017741	F23C8.13
chrI	2415553	62	56	intron	WBGene00017741	F23C8.13
chrI	2415567	50	58	intron	WBGene00017741	F23C8.13
chrI	2415583	8	56	intron	WBGene00017741	F23C8.13
chrI	2416485	40	5	intron	WBGene00017741	F23C8.13
chrI	2416487	40	5	intron	WBGene00017741	F23C8.13
chrI	2417869	44	9	intron	WBGene00017741	F23C8.13
chrI	2417879	88	9	intron	WBGene00017741	F23C8.13
chrI	2417882	22	9	intron	WBGene00017741	F23C8.13
chrI	2417886	20	10	intron	WBGene00017741	F23C8.13
chrI	2417906	20	10	intron	WBGene00017741	F23C8.13
chrI	2417907	30	10	intron	WBGene00017741	F23C8.13
chrI	2474914	80	5	intron	WBGene00022281	abtm-1
chrI	2474919	60	5	intron	WBGene00022281	abtm-1
chrI	2474922	40	5	intron	WBGene00022281	abtm-1
chrI	2474923	60	5	intron	WBGene00022281	abtm-1
chrI	2474924	60	5	intron	WBGene00022281	abtm-1
chrI	2474926	80	5	intron	WBGene00022281	abtm-1
chrI	2584867	60	5	intron	WBGene00001404	fbp-1
chrI	2584899	80	5	intron	WBGene00001404	fbp-1
chrI	2584905	40	5	intron	WBGene00001404	fbp-1
chrI	2584909	60	5	intron	WBGene00001404	fbp-1
chrI	2584910	80	5	intron	WBGene00001404	fbp-1
chrI	2584919	40	5	intron	WBGene00001404	fbp-1
chrI	2616606	15	20	intron	WBGene00000832	ctn-1
chrI	2688967	40	5	intron	WBGene00000788	cpz-1
chrI	2688968	60	5	intron	WBGene00000788	cpz-1
chrI	2688974	40	5	intron	WBGene00000788	cpz-1
chrI	2689019	83	6	intron	WBGene00000788	cpz-1
chrI	2689023	66	6	intron	WBGene00000788	cpz-1
chrI	2689024	50	6	intron	WBGene00000788	cpz-1
chrI	2715372	40	5	intron	WBGene00003006	lin-17
chrI	2715373	60	5	intron	WBGene00003006	lin-17
chrI	2715402	60	5	intron	WBGene00003006	lin-17
chrI	2715403	40	5	intron	WBGene00003006	lin-17
chrI	2715409	40	5	intron	WBGene00003006	lin-17
chrI	2715414	80	5	intron	WBGene00003006	lin-17
chrI	2715431	28	7	intron	WBGene00003006	lin-17
chrI	2716003	60	5	intron	WBGene00003006	lin-17
chrI	2716121	40	5	intron	WBGene00003006	lin-17
chrI	2716162	80	5	intron	WBGene00003006	lin-17
chrI	2721902	9	32	three prime UTR	WBGene00022128	Y71F9B.6
chrI	2721903	53	32	three prime UTR	WBGene00022128	Y71F9B.6
chrI	2721927	12	31	three prime UTR	WBGene00022128	Y71F9B.6
chrI	2721937	20	35	three prime UTR	WBGene00022128	Y71F9B.6
chrI	2721940	8	35	three prime UTR	WBGene00022128	Y71F9B.6
chrI	2721951	54	35	three prime UTR	WBGene00022128	Y71F9B.6
chrI	2721952	20	35	three prime UTR	WBGene00022128	Y71F9B.6
chrI	2721961	8	34	three prime UTR	WBGene00022128	Y71F9B.6
chrI	2721962	20	35	three prime UTR	WBGene00022128	Y71F9B.6
chrI	2721963	26	34	three prime UTR	WBGene00022128	Y71F9B.6
chrI	2721966	66	33	three prime UTR	WBGene00022128	Y71F9B.6
chrI	2721971	18	33	three prime UTR	WBGene00022128	Y71F9B.6
chrI	2721972	66	33	three prime UTR	WBGene00022128	Y71F9B.6
chrI	2721973	33	33	three prime UTR	WBGene00022128	Y71F9B.6
chrI	2721975	15	32	three prime UTR	WBGene00022128	Y71F9B.6
chrI	2721989	18	33	three prime UTR	WBGene00022128	Y71F9B.6
chrI	2722313	18	22	three prime UTR	WBGene00022128	Y71F9B.6
chrI	2722341	15	20	three prime UTR	WBGene00022128	Y71F9B.6
chrI	2722342	47	19	three prime UTR	WBGene00022128	Y71F9B.6
chrI	2722343	68	19	three prime UTR	WBGene00022128	Y71F9B.6
chrI	2722344	21	19	three prime UTR	WBGene00022128	Y71F9B.6
chrI	2722346	83	18	three prime UTR	WBGene00022128	Y71F9B.6
chrI	2722347	83	18	three prime UTR	WBGene00022128	Y71F9B.6
chrI	2722353	27	18	three prime UTR	WBGene00022128	Y71F9B.6
chrI	2722354	16	18	three prime UTR	WBGene00022128	Y71F9B.6
chrI	2722375	30	26	three prime UTR	WBGene00022128	Y71F9B.6
chrI	2722376	22	27	three prime UTR	WBGene00022128	Y71F9B.6
chrI	2722386	16	30	three prime UTR	WBGene00022128	Y71F9B.6
chrI	2722394	10	30	three prime UTR	WBGene00022128	Y71F9B.6
chrI	2722397	10	29	three prime UTR	WBGene00022128	Y71F9B.6
chrI	2722406	13	29	three prime UTR	WBGene00022128	Y71F9B.6
chrI	2722409	31	29	three prime UTR	WBGene00022128	Y71F9B.6
chrI	2722420	12	33	three prime UTR	WBGene00022128	Y71F9B.6
chrI	2733541	25	8	intron	WBGene00022126	Y71F9B.2
chrI	2733555	37	8	intron	WBGene00022126	Y71F9B.2
chrI	2733577	50	8	intron	WBGene00022126	Y71F9B.2
chrI	2733580	50	8	intron	WBGene00022126	Y71F9B.2
chrI	2733581	75	8	intron	WBGene00022126	Y71F9B.2
chrI	2733582	25	8	intron	WBGene00022126	Y71F9B.2
chrI	2733584	50	8	intron	WBGene00022126	Y71F9B.2
chrI	2733587	22	9	intron	WBGene00022126	Y71F9B.2
chrI	2733590	60	5	downstream from gene	WBGene00022129	lron-11
chrI	2733611	60	5	downstream from gene	WBGene00022129	lron-11
chrI	2733613	40	5	downstream from gene	WBGene00022129	lron-11
chrI	2733615	40	5	downstream from gene	WBGene00022129	lron-11
chrI	2733619	83	6	intron	WBGene00022126	Y71F9B.2
chrI	2733620	66	6	intron	WBGene00022126	Y71F9B.2
chrI	2733635	60	5	downstream from gene	WBGene00022129	lron-11
chrI	2733636	60	5	intron	WBGene00022126	Y71F9B.2
chrI	2733637	40	5	intron	WBGene00022126	Y71F9B.2
chrI	2733646	28	7	intron	WBGene00022126	Y71F9B.2
chrI	2733648	28	7	intron	WBGene00022126	Y71F9B.2
chrI	2733652	50	6	intron	WBGene00022126	Y71F9B.2
chrI	2733661	57	7	intron	WBGene00022126	Y71F9B.2
chrI	2733680	60	5	intron	WBGene00022126	Y71F9B.2
chrI	2734039	40	5	intron	WBGene00022126	Y71F9B.2
chrI	2734041	40	5	intron	WBGene00022126	Y71F9B.2
chrI	2734043	40	5	intron	WBGene00022126	Y71F9B.2
chrI	2734050	80	5	intron	WBGene00022126	Y71F9B.2
chrI	2734074	60	5	intron	WBGene00022126	Y71F9B.2
chrI	2734358	40	5	intron	WBGene00022126	Y71F9B.2
chrI	2734359	40	5	intron	WBGene00022126	Y71F9B.2
chrI	2734457	28	7	intron	WBGene00022126	Y71F9B.2
chrI	2734466	37	8	intron	WBGene00022126	Y71F9B.2
chrI	2734484	28	7	intron	WBGene00022126	Y71F9B.2
chrI	2734490	28	7	intron	WBGene00022126	Y71F9B.2
chrI	2734496	57	7	intron	WBGene00022126	Y71F9B.2
chrI	2734497	85	7	intron	WBGene00022126	Y71F9B.2
chrI	2822920	33	9	upstream from ncRNA	WBGene00220118	W03D8.13
chrI	2822978	50	8	upstream from ncRNA	WBGene00220118	W03D8.13
chrI	2869441	28	52	three prime UTR	WBGene00022115	Y71F9AL.10
chrI	2869454	21	46	three prime UTR	WBGene00022115	Y71F9AL.10
chrI	2869631	51	29	three prime UTR	WBGene00022115	Y71F9AL.10
chrI	2870459	80	5	downstream from gene	WBGene00022117	Y71F9AL.12
chrI	2889860	92	14	intron	WBGene00000199	arx-1
chrI	2889875	23	17	intron	WBGene00000199	arx-1
chrI	2889876	70	17	intron	WBGene00000199	arx-1
chrI	2890179	28	7	intron	WBGene00000199	arx-1
chrI	2890180	71	7	intron	WBGene00000199	arx-1
chrI	2890181	71	7	intron	WBGene00000199	arx-1
chrI	2925999	60	5	intron	WBGene00022107	Y71F9AL.1
chrI	2926022	33	6	intron	WBGene00022107	Y71F9AL.1
chrI	2926037	40	5	intron	WBGene00022107	Y71F9AL.1
chrI	3006310	28	7	intron	WBGene00003186	mek-2
chrI	3006311	42	7	intron	WBGene00003186	mek-2
chrI	3006314	42	7	intron	WBGene00003186	mek-2
chrI	3006336	28	7	intron	WBGene00003186	mek-2
chrI	3006393	40	5	intron	WBGene00003186	mek-2
chrI	3006677	33	6	intron	WBGene00003186	mek-2
chrI	3006701	33	6	intron	WBGene00003186	mek-2
chrI	3006707	33	6	intron	WBGene00003186	mek-2
chrI	3006708	33	6	intron	WBGene00003186	mek-2
chrI	3007107	66	6	intron	WBGene00003186	mek-2
chrI	3007118	28	7	intron	WBGene00003186	mek-2
chrI	3007124	71	7	intron	WBGene00003186	mek-2
chrI	3007129	57	7	intron	WBGene00003186	mek-2
chrI	3007146	55	9	intron	WBGene00003186	mek-2
chrI	3007153	20	10	intron	WBGene00003186	mek-2
chrI	3007175	22	9	intron	WBGene00003186	mek-2
chrI	3007176	22	9	intron	WBGene00003186	mek-2
chrI	3007177	22	9	intron	WBGene00003186	mek-2
chrI	3007182	37	8	intron	WBGene00003186	mek-2
chrI	3007197	71	7	intron	WBGene00003186	mek-2
chrI	3007204	42	7	intron	WBGene00003186	mek-2
chrI	3007206	42	7	intron	WBGene00003186	mek-2
chrI	3007214	42	7	intron	WBGene00003186	mek-2
chrI	3007227	42	7	intron	WBGene00003186	mek-2
chrI	3007240	33	6	intron	WBGene00003186	mek-2
chrI	3007377	80	5	intron	WBGene00003186	mek-2
chrI	3007378	40	5	intron	WBGene00003186	mek-2
chrI	3007391	42	7	intron	WBGene00003186	mek-2
chrI	3007392	85	7	intron	WBGene00003186	mek-2
chrI	3007407	37	8	intron	WBGene00003186	mek-2
chrI	3007417	25	8	intron	WBGene00003186	mek-2
chrI	3007418	25	8	intron	WBGene00003186	mek-2
chrI	3007419	37	8	intron	WBGene00003186	mek-2
chrI	3007430	25	8	intron	WBGene00003186	mek-2
chrI	3007442	81	11	intron	WBGene00003186	mek-2
chrI	3007443	63	11	intron	WBGene00003186	mek-2
chrI	3007447	18	11	intron	WBGene00003186	mek-2
chrI	3007456	66	12	intron	WBGene00003186	mek-2
chrI	3007468	16	12	intron	WBGene00003186	mek-2
chrI	3007479	45	11	intron	WBGene00003186	mek-2
chrI	3007488	16	12	intron	WBGene00003186	mek-2
chrI	3007502	54	11	intron	WBGene00003186	mek-2
chrI	3007503	72	11	intron	WBGene00003186	mek-2
chrI	3027127	40	5	intron	WBGene00021842	Y54E10BR.3
chrI	3027282	57	7	intron	WBGene00021842	Y54E10BR.3
chrI	3027298	40	5	intron	WBGene00021842	Y54E10BR.3
chrI	3027324	66	6	intron	WBGene00021842	Y54E10BR.3
chrI	3033927	44	18	three prime UTR	WBGene00021841	Y54E10BR.2
chrI	3033941	66	21	three prime UTR	WBGene00021841	Y54E10BR.2
chrI	3033950	90	22	three prime UTR	WBGene00021841	Y54E10BR.2
chrI	3033973	52	21	three prime UTR	WBGene00021841	Y54E10BR.2
chrI	3033979	80	20	three prime UTR	WBGene00021841	Y54E10BR.2
chrI	3033985	35	20	three prime UTR	WBGene00021841	Y54E10BR.2
chrI	3033986	40	20	three prime UTR	WBGene00021841	Y54E10BR.2
chrI	3034054	25	16	three prime UTR	WBGene00021841	Y54E10BR.2
chrI	3034067	58	17	three prime UTR	WBGene00021841	Y54E10BR.2
chrI	3034073	40	5	downstream from gene	WBGene00003387	mod-5
chrI	3034079	80	5	downstream from gene	WBGene00003387	mod-5
chrI	3034146	33	9	intron	WBGene00021841	Y54E10BR.2
chrI	3034147	44	9	intron	WBGene00021841	Y54E10BR.2
chrI	3034166	57	7	intron	WBGene00021841	Y54E10BR.2
chrI	3034169	42	7	intron	WBGene00021841	Y54E10BR.2
chrI	3034171	28	7	intron	WBGene00021841	Y54E10BR.2
chrI	3034180	66	6	intron	WBGene00021841	Y54E10BR.2
chrI	3034193	40	5	intron	WBGene00021841	Y54E10BR.2
chrI	3034383	50	6	intron	WBGene00021841	Y54E10BR.2
chrI	3034490	15	13	intron	WBGene00021841	Y54E10BR.2
chrI	3034505	13	15	intron	WBGene00021841	Y54E10BR.2
chrI	3034519	40	15	intron	WBGene00021841	Y54E10BR.2
chrI	3034546	70	17	intron	WBGene00021841	Y54E10BR.2
chrI	3034547	82	17	intron	WBGene00021841	Y54E10BR.2
chrI	3034556	23	17	intron	WBGene00021841	Y54E10BR.2
chrI	3034557	70	17	intron	WBGene00021841	Y54E10BR.2
chrI	3034567	82	17	intron	WBGene00021841	Y54E10BR.2
chrI	3034568	88	17	intron	WBGene00021841	Y54E10BR.2
chrI	3034569	82	17	intron	WBGene00021841	Y54E10BR.2
chrI	3034605	31	19	three prime UTR	WBGene00021841	Y54E10BR.2
chrI	3079904	50	6	intron	WBGene00019697	M01B12.4
chrI	3079905	33	6	intron	WBGene00019697	M01B12.4
chrI	3079923	33	6	intron	WBGene00019697	M01B12.4
chrI	3079932	50	6	intron	WBGene00019697	M01B12.4
chrI	3080110	28	7	intron	WBGene00019697	M01B12.4
chrI	3080129	37	8	intron	WBGene00019697	M01B12.4
chrI	3080149	23	13	intron	WBGene00019697	M01B12.4
chrI	3080169	16	12	intron	WBGene00019697	M01B12.4
chrI	3080181	72	11	intron	WBGene00019697	M01B12.4
chrI	3080182	81	11	intron	WBGene00019697	M01B12.4
chrI	3080193	16	12	intron	WBGene00019697	M01B12.4
chrI	3080195	33	12	intron	WBGene00019697	M01B12.4
chrI	3080199	16	12	intron	WBGene00019697	M01B12.4
chrI	3080202	41	12	intron	WBGene00019697	M01B12.4
chrI	3080212	27	11	intron	WBGene00019697	M01B12.4
chrI	3080216	81	11	intron	WBGene00019697	M01B12.4
chrI	3080217	36	11	intron	WBGene00019697	M01B12.4
chrI	3080228	14	14	intron	WBGene00019697	M01B12.4
chrI	3080232	14	14	intron	WBGene00019697	M01B12.4
chrI	3080901	71	7	intron	WBGene00019697	M01B12.4
chrI	3080916	66	6	intron	WBGene00019697	M01B12.4
chrI	3080992	66	6	intron	WBGene00019697	M01B12.4
chrI	3081005	42	7	intron	WBGene00019697	M01B12.4
chrI	3081036	33	6	intron	WBGene00019697	M01B12.4
chrI	3081049	83	6	intron	WBGene00019697	M01B12.4
chrI	3081055	50	6	intron	WBGene00019697	M01B12.4
chrI	3081059	28	7	intron	WBGene00019697	M01B12.4
chrI	3081066	28	7	intron	WBGene00019697	M01B12.4
chrI	3081071	57	7	intron	WBGene00019697	M01B12.4
chrI	3081384	80	5	intron	WBGene00019697	M01B12.4
chrI	3081389	60	5	intron	WBGene00019697	M01B12.4
chrI	3081395	40	5	intron	WBGene00019697	M01B12.4
chrI	3081397	60	5	intron	WBGene00019697	M01B12.4
chrI	3081469	66	6	intron	WBGene00019697	M01B12.4
chrI	3081492	66	6	intron	WBGene00019697	M01B12.4
chrI	3081575	30	10	intron	WBGene00019697	M01B12.4
chrI	3081576	20	10	intron	WBGene00019697	M01B12.4
chrI	3081577	40	10	intron	WBGene00019697	M01B12.4
chrI	3081582	80	10	intron	WBGene00019697	M01B12.4
chrI	3081587	40	10	intron	WBGene00019697	M01B12.4
chrI	3081588	30	10	intron	WBGene00019697	M01B12.4
chrI	3081597	37	8	intron	WBGene00019697	M01B12.4
chrI	3081598	85	7	intron	WBGene00019697	M01B12.4
chrI	3081600	57	7	intron	WBGene00019697	M01B12.4
chrI	3081601	37	8	intron	WBGene00019697	M01B12.4
chrI	3081610	22	9	intron	WBGene00019697	M01B12.4
chrI	3081614	22	9	intron	WBGene00019697	M01B12.4
chrI	3081620	22	9	intron	WBGene00019697	M01B12.4
chrI	3081621	33	9	intron	WBGene00019697	M01B12.4
chrI	3081622	33	9	intron	WBGene00019697	M01B12.4
chrI	3081632	22	9	intron	WBGene00019697	M01B12.4
chrI	3081642	44	9	intron	WBGene00019697	M01B12.4
chrI	3081645	87	8	intron	WBGene00019697	M01B12.4
chrI	3081646	87	8	intron	WBGene00019697	M01B12.4
chrI	3081680	57	7	intron	WBGene00019697	M01B12.4
chrI	3081701	66	6	intron	WBGene00019697	M01B12.4
chrI	3081715	71	7	intron	WBGene00019697	M01B12.4
chrI	3081716	42	7	intron	WBGene00019697	M01B12.4
chrI	3081771	37	8	intron	WBGene00019697	M01B12.4
chrI	3081772	37	8	intron	WBGene00019697	M01B12.4
chrI	3081799	23	13	intron	WBGene00019697	M01B12.4
chrI	3081800	15	13	intron	WBGene00019697	M01B12.4
chrI	3090242	60	5	intron	WBGene00019698	riok-1
chrI	3167503	27	22	three prime UTR	WBGene00021828	Y54E10A.6
chrI	3167525	23	17	three prime UTR	WBGene00021828	Y54E10A.6
chrI	3167528	29	17	three prime UTR	WBGene00021828	Y54E10A.6
chrI	3167556	14	14	three prime UTR	WBGene00021828	Y54E10A.6
chrI	3167560	66	15	three prime UTR	WBGene00021828	Y54E10A.6
chrI	3167580	61	13	three prime UTR	WBGene00021828	Y54E10A.6
chrI	3167602	69	13	three prime UTR	WBGene00021828	Y54E10A.6
chrI	3167607	15	13	three prime UTR	WBGene00021828	Y54E10A.6
chrI	3167612	58	12	three prime UTR	WBGene00021828	Y54E10A.6
chrI	3167618	20	10	three prime UTR	WBGene00021828	Y54E10A.6
chrI	3167619	50	10	three prime UTR	WBGene00021828	Y54E10A.6
chrI	3167620	40	10	three prime UTR	WBGene00021828	Y54E10A.6
chrI	3167623	70	10	three prime UTR	WBGene00021828	Y54E10A.6
chrI	3167649	22	9	three prime UTR	WBGene00021828	Y54E10A.6
chrI	3167749	50	14	three prime UTR	WBGene00021828	Y54E10A.6
chrI	3167750	57	14	three prime UTR	WBGene00021828	Y54E10A.6
chrI	3167771	50	18	three prime UTR	WBGene00021828	Y54E10A.6
chrI	3167776	44	18	three prime UTR	WBGene00021828	Y54E10A.6
chrI	3167777	50	18	three prime UTR	WBGene00021828	Y54E10A.6
chrI	3167792	26	19	three prime UTR	WBGene00021828	Y54E10A.6
chrI	3167797	27	18	three prime UTR	WBGene00021828	Y54E10A.6
chrI	3167804	77	18	three prime UTR	WBGene00021828	Y54E10A.6
chrI	3167805	33	18	three prime UTR	WBGene00021828	Y54E10A.6
chrI	3167810	27	18	three prime UTR	WBGene00021828	Y54E10A.6
chrI	3167811	16	18	three prime UTR	WBGene00021828	Y54E10A.6
chrI	3167812	61	18	three prime UTR	WBGene00021828	Y54E10A.6
chrI	3167822	12	16	three prime UTR	WBGene00021828	Y54E10A.6
chrI	3167829	66	15	three prime UTR	WBGene00021828	Y54E10A.6
chrI	3167843	25	12	three prime UTR	WBGene00021828	Y54E10A.6
chrI	3167860	90	10	three prime UTR	WBGene00021828	Y54E10A.6
chrI	3167861	30	10	three prime UTR	WBGene00021828	Y54E10A.6
chrI	3173940	28	7	intron	WBGene00021830	Y54E10A.10
chrI	3173947	50	6	intron	WBGene00021830	Y54E10A.10
chrI	3174358	33	6	intron	WBGene00021830	Y54E10A.10
chrI	3174362	33	6	intron	WBGene00021830	Y54E10A.10
chrI	3174363	66	6	intron	WBGene00021830	Y54E10A.10
chrI	3174383	50	6	intron	WBGene00021830	Y54E10A.10
chrI	3174384	33	6	intron	WBGene00021830	Y54E10A.10
chrI	3174393	33	6	intron	WBGene00021830	Y54E10A.10
chrI	3174394	33	6	intron	WBGene00021830	Y54E10A.10
chrI	3174407	60	5	intron	WBGene00021830	Y54E10A.10
chrI	3174408	80	5	intron	WBGene00021830	Y54E10A.10
chrI	3174422	50	6	intron	WBGene00021830	Y54E10A.10
chrI	3174423	33	6	intron	WBGene00021830	Y54E10A.10
chrI	3174442	57	7	intron	WBGene00021830	Y54E10A.10
chrI	3174450	57	7	intron	WBGene00021830	Y54E10A.10
chrI	3175978	80	5	intron	WBGene00021830	Y54E10A.10
chrI	3175981	40	5	intron	WBGene00021830	Y54E10A.10
chrI	3175996	40	5	intron	WBGene00021830	Y54E10A.10
chrI	3176002	40	5	intron	WBGene00021830	Y54E10A.10
chrI	3176003	60	5	intron	WBGene00021830	Y54E10A.10
chrI	3255683	33	15	downstream from gene	WBGene00003258	cogc-1
chrI	3410857	33	6	antisense RNA	WBGene00219710	anr-45
chrI	3410864	42	7	antisense RNA	WBGene00219710	anr-45
chrI	3410871	50	8	antisense RNA	WBGene00219710	anr-45
chrI	3410884	25	8	antisense RNA	WBGene00219710	anr-45
chrI	3410886	50	8	antisense RNA	WBGene00219710	anr-45
chrI	3410916	22	9	antisense RNA	WBGene00219710	anr-45
chrI	3410926	22	9	antisense RNA	WBGene00219710	anr-45
chrI	3410927	22	9	antisense RNA	WBGene00219710	anr-45
chrI	3410932	22	9	antisense RNA	WBGene00219710	anr-45
chrI	3410942	87	8	antisense RNA	WBGene00219710	anr-45
chrI	3410983	30	10	antisense RNA	WBGene00219710	anr-45
chrI	3410988	30	10	antisense RNA	WBGene00219710	anr-45
chrI	3410990	30	10	antisense RNA	WBGene00219710	anr-45
chrI	3411012	50	6	antisense RNA	WBGene00219710	anr-45
chrI	3411139	60	5	antisense RNA	WBGene00219710	anr-45
chrI	3411216	50	12	antisense RNA	WBGene00219710	anr-45
chrI	3411217	50	12	antisense RNA	WBGene00219710	anr-45
chrI	3411225	16	12	antisense RNA	WBGene00219710	anr-45
chrI	3411242	50	14	antisense RNA	WBGene00219710	anr-45
chrI	3411246	21	14	antisense RNA	WBGene00219710	anr-45
chrI	3411262	30	13	antisense RNA	WBGene00219710	anr-45
chrI	3411263	23	13	antisense RNA	WBGene00219710	anr-45
chrI	3411264	15	13	antisense RNA	WBGene00219710	anr-45
chrI	3411267	46	13	antisense RNA	WBGene00219710	anr-45
chrI	3411268	76	13	antisense RNA	WBGene00219710	anr-45
chrI	3411269	38	13	antisense RNA	WBGene00219710	anr-45
chrI	3411278	50	14	antisense RNA	WBGene00219710	anr-45
chrI	3411279	64	14	antisense RNA	WBGene00219710	anr-45
chrI	3411289	38	13	antisense RNA	WBGene00219710	anr-45
chrI	3411305	23	13	antisense RNA	WBGene00219710	anr-45
chrI	3411321	46	13	antisense RNA	WBGene00219710	anr-45
chrI	3411324	61	13	antisense RNA	WBGene00219710	anr-45
chrI	3506755	40	5	intron	WBGene00021637	Y47G6A.7
chrI	3507562	83	6	intron	WBGene00021637	Y47G6A.7
chrI	3507567	28	7	intron	WBGene00021637	Y47G6A.7
chrI	3507568	42	7	intron	WBGene00021637	Y47G6A.7
chrI	3507585	85	7	intron	WBGene00021637	Y47G6A.7
chrI	3507586	57	7	intron	WBGene00021637	Y47G6A.7
chrI	3507589	28	7	intron	WBGene00021637	Y47G6A.7
chrI	3507700	15	13	intron	WBGene00021637	Y47G6A.7
chrI	3507709	41	12	intron	WBGene00021637	Y47G6A.7
chrI	3507716	14	14	intron	WBGene00021637	Y47G6A.7
chrI	3507731	15	13	intron	WBGene00021637	Y47G6A.7
chrI	3507737	23	13	intron	WBGene00021637	Y47G6A.7
chrI	3507742	61	13	intron	WBGene00021637	Y47G6A.7
chrI	3507752	16	12	intron	WBGene00021637	Y47G6A.7
chrI	3560587	60	5	intron	WBGene00021647	Y47G6A.22
chrI	3733805	60	5	intron	WBGene00004147	larp-5
chrI	3733900	36	11	intron	WBGene00004147	larp-5
chrI	3733914	27	11	intron	WBGene00004147	larp-5
chrI	3733915	18	11	intron	WBGene00004147	larp-5
chrI	3733916	18	11	intron	WBGene00004147	larp-5
chrI	3733921	18	11	intron	WBGene00004147	larp-5
chrI	3733932	20	10	intron	WBGene00004147	larp-5
chrI	3733933	22	9	intron	WBGene00004147	larp-5
chrI	3733937	62	8	intron	WBGene00004147	larp-5
chrI	3733957	33	6	intron	WBGene00004147	larp-5
chrI	3733958	50	6	intron	WBGene00004147	larp-5
chrI	3734270	22	9	intron	WBGene00004147	larp-5
chrI	3734291	66	9	intron	WBGene00004147	larp-5
chrI	3734299	22	9	intron	WBGene00004147	larp-5
chrI	3797601	80	5	intron	WBGene00016325	C32E8.9
chrI	3797602	40	5	intron	WBGene00016325	C32E8.9
chrI	3824226	40	5	intergenic	WBGene00023066	F53F10.7
chrI	3861193	37	8	intron	WBGene00020190	guk-1
chrI	3888675	33	6	intron	WBGene00016838	C50F2.4
chrI	3888866	63	19	intron	WBGene00016838	C50F2.4
chrI	3888867	15	20	intron	WBGene00016838	C50F2.4
chrI	4497522	33	6	intron	WBGene00020131	gcy-28
chrI	4533390	54	11	intron	WBGene00022473	bet-1
chrI	4533505	18	11	intron	WBGene00022473	bet-1
chrI	4824229	28	7	intron	WBGene00019012	F57C9.6
chrI	4911255	16	12	intron	WBGene00017671	pgal-1
chrI	5149489	47	23	downstream from gene	WBGene00006797	unc-63
chrI	5149501	17	23	downstream from gene	WBGene00006797	unc-63
chrI	5149502	13	23	downstream from gene	WBGene00006797	unc-63
chrI	5149507	20	25	downstream from gene	WBGene00006797	unc-63
chrI	5149543	21	33	downstream from gene	WBGene00006797	unc-63
chrI	5149544	54	33	downstream from gene	WBGene00006797	unc-63
chrI	5149549	37	32	downstream from gene	WBGene00006797	unc-63
chrI	5149557	23	30	downstream from gene	WBGene00006797	unc-63
chrI	5149563	46	28	downstream from gene	WBGene00006797	unc-63
chrI	5149564	50	28	downstream from gene	WBGene00006797	unc-63
chrI	5149567	35	28	downstream from gene	WBGene00006797	unc-63
chrI	5149572	10	29	downstream from gene	WBGene00006797	unc-63
chrI	5149577	86	29	downstream from gene	WBGene00006797	unc-63
chrI	5149608	68	22	downstream from gene	WBGene00006797	unc-63
chrI	5149613	39	23	downstream from gene	WBGene00006797	unc-63
chrI	5149620	66	21	downstream from gene	WBGene00006797	unc-63
chrI	5149621	57	21	downstream from gene	WBGene00006797	unc-63
chrI	5149622	38	21	downstream from gene	WBGene00006797	unc-63
chrI	5149649	29	17	downstream from gene	WBGene00006797	unc-63
chrI	5149668	56	16	downstream from gene	WBGene00006797	unc-63
chrI	5149669	43	16	downstream from gene	WBGene00006797	unc-63
chrI	5149729	16	18	downstream from gene	WBGene00006797	unc-63
chrI	5149748	29	17	downstream from gene	WBGene00006797	unc-63
chrI	5149751	35	17	downstream from gene	WBGene00006797	unc-63
chrI	5149755	47	17	downstream from gene	WBGene00006797	unc-63
chrI	5149756	88	17	downstream from gene	WBGene00006797	unc-63
chrI	5149757	70	17	downstream from gene	WBGene00006797	unc-63
chrI	5149761	27	18	downstream from gene	WBGene00006797	unc-63
chrI	5149762	61	18	downstream from gene	WBGene00006797	unc-63
chrI	5149778	35	20	downstream from gene	WBGene00006797	unc-63
chrI	5149784	27	22	downstream from gene	WBGene00006797	unc-63
chrI	5149785	13	22	downstream from gene	WBGene00006797	unc-63
chrI	5149800	20	25	downstream from gene	WBGene00006797	unc-63
chrI	5149802	33	24	downstream from gene	WBGene00006797	unc-63
chrI	5149803	91	24	downstream from gene	WBGene00006797	unc-63
chrI	5149813	26	26	downstream from gene	WBGene00006797	unc-63
chrI	5149814	34	26	downstream from gene	WBGene00006797	unc-63
chrI	5149815	23	26	downstream from gene	WBGene00006797	unc-63
chrI	5149816	50	26	downstream from gene	WBGene00006797	unc-63
chrI	5149823	20	29	downstream from gene	WBGene00006797	unc-63
chrI	5149834	16	30	downstream from gene	WBGene00006797	unc-63
chrI	5149843	62	27	downstream from gene	WBGene00006797	unc-63
chrI	5149844	88	27	downstream from gene	WBGene00006797	unc-63
chrI	5149849	59	27	downstream from gene	WBGene00006797	unc-63
chrI	5149879	29	27	downstream from gene	WBGene00006797	unc-63
chrI	5149881	48	27	downstream from gene	WBGene00006797	unc-63
chrI	5314116	13	15	upstream from gene	WBGene00018596	F48C1.3
chrI	5362854	40	5	intron	WBGene00004087	ppk-1
chrI	6665625	28	7	intron	WBGene00022635	ZC581.9
chrI	7177251	25	8	intergenic	WBGene00199469	M05B5.8
chrI	7345331	12	16	intron	WBGene00009917	glb-18
chrI	7432744	28	7	intron	WBGene00006752	unc-13
chrI	7432768	42	7	intron	WBGene00006752	unc-13
chrI	7432769	85	7	intron	WBGene00006752	unc-13
chrI	7432795	33	6	intron	WBGene00006752	unc-13
chrI	7432796	66	6	intron	WBGene00006752	unc-13
chrI	7432807	33	6	intron	WBGene00006752	unc-13
chrI	7527796	50	8	intron	WBGene00003552	nas-36
chrI	7827182	30	10	intron	WBGene00009271	glna-3
chrI	8357899	10	60	downstream from gene	WBGene00006531	tba-5
chrI	8357900	6	59	downstream from gene	WBGene00006531	tba-5
chrI	8548154	28	7	downstream from gene	WBGene00001651	gon-2
chrI	9439609	50	8	intron	WBGene00007647	C17E4.10
chrI	9467615	30	20	intron	WBGene00006681	twk-29
chrI	9467621	15	20	intron	WBGene00006681	twk-29
chrI	9467641	13	15	intron	WBGene00006681	twk-29
chrI	9467642	35	14	intron	WBGene00006681	twk-29
chrI	9467646	28	14	intron	WBGene00006681	twk-29
chrI	9467656	40	10	intron	WBGene00006681	twk-29
chrI	9467751	28	7	intron	WBGene00006681	twk-29
chrI	9467755	42	7	intron	WBGene00006681	twk-29
chrI	9467768	28	7	intron	WBGene00006681	twk-29
chrI	9467789	33	9	intron	WBGene00006681	twk-29
chrI	9903624	22	35	three prime UTR	WBGene00009939	ztf-11
chrI	9903636	67	28	three prime UTR	WBGene00009939	ztf-11
chrI	9903637	71	28	three prime UTR	WBGene00009939	ztf-11
chrI	9903650	32	28	three prime UTR	WBGene00009939	ztf-11
chrI	9903656	14	27	three prime UTR	WBGene00009939	ztf-11
chrI	9903661	12	25	three prime UTR	WBGene00009939	ztf-11
chrI	9903756	28	7	three prime UTR	WBGene00009939	ztf-11
chrI	9903757	57	7	three prime UTR	WBGene00009939	ztf-11
chrI	9903779	36	11	three prime UTR	WBGene00009939	ztf-11
chrI	9970716	18	11	intron	WBGene00006633	tsp-7
chrI	9970721	63	11	intron	WBGene00006633	tsp-7
chrI	9970722	18	11	intron	WBGene00006633	tsp-7
chrI	9994570	17	57	upstream from ncRNA	WBGene00220087	T23D8.13
chrI	10140948	33	6	intergenic	WBGene00008885	F16C3.1
chrI	10140964	40	5	intergenic	WBGene00008885	F16C3.1
chrI	10140979	60	5	intergenic	WBGene00008885	F16C3.1
chrI	10271487	18	11	CDS	WBGene00013859	ZC247.1
chrI	10302666	66	6	intron	WBGene00011866	T20F10.5
chrI	10302709	40	5	intron	WBGene00011866	T20F10.5
chrI	10302710	60	5	intron	WBGene00011866	T20F10.5
chrI	10302909	25	8	CDS	WBGene00011866	T20F10.5
chrI	10302929	25	8	CDS	WBGene00011866	T20F10.5
chrI	10302930	25	8	CDS	WBGene00011866	T20F10.5
chrI	10302969	60	5	upstream from gene	WBGene00011866	T20F10.5
chrI	10302978	40	5	upstream from gene	WBGene00011866	T20F10.5
chrI	10303200	40	5	upstream from gene	WBGene00011866	T20F10.5
chrI	10303206	40	5	upstream from gene	WBGene00011866	T20F10.5
chrI	10639333	21	37	three prime UTR	WBGene00015235	cdc-26
chrI	10749395	40	5	upstream from ncRNA	WBGene00200786	H36N01.4
chrI	10749398	60	5	upstream from ncRNA	WBGene00200786	H36N01.4
chrI	10778924	20	10	intergenic	WBGene00219972	F55A3.8
chrI	10778958	20	10	intergenic	WBGene00219972	F55A3.8
chrI	10778959	20	10	intergenic	WBGene00219972	F55A3.8
chrI	10779001	22	9	intergenic	WBGene00219972	F55A3.8
chrI	10779178	15	13	intergenic	WBGene00219972	F55A3.8
chrI	10779186	15	13	intergenic	WBGene00219972	F55A3.8
chrI	10779191	23	13	intergenic	WBGene00219972	F55A3.8
chrI	10779212	23	13	intergenic	WBGene00219972	F55A3.8
chrI	10819154	46	13	intergenic	WBGene00016462	C35E7.10
chrI	10819156	30	90	three prime UTR	WBGene00016458	C35E7.6
chrI	10819158	32	91	three prime UTR	WBGene00016458	C35E7.6
chrI	10819180	57	82	three prime UTR	WBGene00016458	C35E7.6
chrI	10819182	12	81	three prime UTR	WBGene00016458	C35E7.6
chrI	10819183	22	18	intergenic	WBGene00016462	C35E7.10
chrI	10819194	70	82	three prime UTR	WBGene00016458	C35E7.6
chrI	10819195	16	83	three prime UTR	WBGene00016458	C35E7.6
chrI	10819196	15	83	three prime UTR	WBGene00016458	C35E7.6
chrI	10819197	51	83	three prime UTR	WBGene00016458	C35E7.6
chrI	10819198	22	86	three prime UTR	WBGene00016458	C35E7.6
chrI	10819199	16	86	three prime UTR	WBGene00016458	C35E7.6
chrI	10819204	7	85	three prime UTR	WBGene00016458	C35E7.6
chrI	10819205	65	20	intergenic	WBGene00016462	C35E7.10
chrI	10819207	25	84	three prime UTR	WBGene00016458	C35E7.6
chrI	10819209	9	85	three prime UTR	WBGene00016458	C35E7.6
chrI	10819213	65	20	intergenic	WBGene00016462	C35E7.10
chrI	10819214	25	20	intergenic	WBGene00016462	C35E7.10
chrI	10819216	45	20	intergenic	WBGene00016462	C35E7.10
chrI	10819218	19	21	intergenic	WBGene00016462	C35E7.10
chrI	10819222	19	91	three prime UTR	WBGene00016458	C35E7.6
chrI	10819225	76	21	intergenic	WBGene00016462	C35E7.10
chrI	10819229	19	21	intergenic	WBGene00016462	C35E7.10
chrI	10819232	9	96	three prime UTR	WBGene00016458	C35E7.6
chrI	10819235	22	97	three prime UTR	WBGene00016458	C35E7.6
chrI	10819236	33	21	intergenic	WBGene00016462	C35E7.10
chrI	10819238	36	22	intergenic	WBGene00016462	C35E7.10
chrI	10819240	22	92	three prime UTR	WBGene00016458	C35E7.6
chrI	10819241	20	93	three prime UTR	WBGene00016458	C35E7.6
chrI	10819248	26	26	intergenic	WBGene00016462	C35E7.10
chrI	10819249	95	91	three prime UTR	WBGene00016458	C35E7.6
chrI	10819261	50	26	intergenic	WBGene00016462	C35E7.10
chrI	10819262	62	27	intergenic	WBGene00016462	C35E7.10
chrI	10819263	14	28	intergenic	WBGene00016462	C35E7.10
chrI	10819273	13	89	three prime UTR	WBGene00016458	C35E7.6
chrI	10819277	32	28	intergenic	WBGene00016462	C35E7.10
chrI	10819278	39	28	intergenic	WBGene00016462	C35E7.10
chrI	10819279	39	86	three prime UTR	WBGene00016458	C35E7.6
chrI	10819280	60	87	three prime UTR	WBGene00016458	C35E7.6
chrI	10819281	15	86	three prime UTR	WBGene00016458	C35E7.6
chrI	10819284	10	28	intergenic	WBGene00016462	C35E7.10
chrI	10819285	25	89	three prime UTR	WBGene00016458	C35E7.6
chrI	10819286	10	28	intergenic	WBGene00016462	C35E7.10
chrI	10819287	63	87	three prime UTR	WBGene00016458	C35E7.6
chrI	10819293	17	90	three prime UTR	WBGene00016458	C35E7.6
chrI	10819298	14	92	three prime UTR	WBGene00016458	C35E7.6
chrI	10819299	23	91	three prime UTR	WBGene00016458	C35E7.6
chrI	10819300	15	92	three prime UTR	WBGene00016458	C35E7.6
chrI	10819301	9	31	intergenic	WBGene00016462	C35E7.10
chrI	10819302	18	92	three prime UTR	WBGene00016458	C35E7.6
chrI	10819303	9	31	intergenic	WBGene00016462	C35E7.10
chrI	10819304	9	31	intergenic	WBGene00016462	C35E7.10
chrI	10819307	43	87	three prime UTR	WBGene00016458	C35E7.6
chrI	10819308	14	88	three prime UTR	WBGene00016458	C35E7.6
chrI	10819309	30	89	three prime UTR	WBGene00016458	C35E7.6
chrI	10819310	16	89	three prime UTR	WBGene00016458	C35E7.6
chrI	10819313	32	31	intergenic	WBGene00016462	C35E7.10
chrI	10819314	94	89	three prime UTR	WBGene00016458	C35E7.6
chrI	10819322	9	32	intergenic	WBGene00016462	C35E7.10
chrI	10819326	20	34	intergenic	WBGene00016462	C35E7.10
chrI	10819330	42	85	three prime UTR	WBGene00016458	C35E7.6
chrI	10819331	47	34	intergenic	WBGene00016462	C35E7.10
chrI	10819332	20	83	three prime UTR	WBGene00016458	C35E7.6
chrI	10819341	61	34	intergenic	WBGene00016462	C35E7.10
chrI	10819346	17	35	intergenic	WBGene00016462	C35E7.10
chrI	10819352	25	86	three prime UTR	WBGene00016458	C35E7.6
chrI	10819353	25	87	three prime UTR	WBGene00016458	C35E7.6
chrI	10819354	29	87	three prime UTR	WBGene00016458	C35E7.6
chrI	10819355	16	87	three prime UTR	WBGene00016458	C35E7.6
chrI	10819356	14	35	intergenic	WBGene00016462	C35E7.10
chrI	10819357	22	35	intergenic	WBGene00016462	C35E7.10
chrI	10819358	20	35	intergenic	WBGene00016462	C35E7.10
chrI	10819359	11	35	intergenic	WBGene00016462	C35E7.10
chrI	10819361	11	93	three prime UTR	WBGene00016458	C35E7.6
chrI	10819363	62	32	intergenic	WBGene00016462	C35E7.10
chrI	10819365	9	93	three prime UTR	WBGene00016458	C35E7.6
chrI	10819366	11	92	three prime UTR	WBGene00016458	C35E7.6
chrI	10819375	82	17	intergenic	WBGene00016462	C35E7.10
chrI	10819376	76	17	intergenic	WBGene00016462	C35E7.10
chrI	10819377	76	17	intergenic	WBGene00016462	C35E7.10
chrI	10819378	47	17	intergenic	WBGene00016462	C35E7.10
chrI	10819380	23	17	intergenic	WBGene00016462	C35E7.10
chrI	10819385	16	87	three prime UTR	WBGene00016458	C35E7.6
chrI	10819391	45	82	three prime UTR	WBGene00016458	C35E7.6
chrI	10819392	86	82	three prime UTR	WBGene00016458	C35E7.6
chrI	10819393	14	87	three prime UTR	WBGene00016458	C35E7.6
chrI	10819395	6	87	three prime UTR	WBGene00016458	C35E7.6
chrI	10819399	7	90	three prime UTR	WBGene00016458	C35E7.6
chrI	10819400	35	89	three prime UTR	WBGene00016458	C35E7.6
chrI	10819403	54	11	intergenic	WBGene00016462	C35E7.10
chrI	10819404	54	11	intergenic	WBGene00016462	C35E7.10
chrI	10819417	35	97	three prime UTR	WBGene00016458	C35E7.6
chrI	10819419	8	97	three prime UTR	WBGene00016458	C35E7.6
chrI	10819426	13	15	intergenic	WBGene00016462	C35E7.10
chrI	10819429	20	15	intergenic	WBGene00016462	C35E7.10
chrI	10819430	6	95	three prime UTR	WBGene00016458	C35E7.6
chrI	10819433	23	13	intergenic	WBGene00016462	C35E7.10
chrI	10819439	14	14	intergenic	WBGene00016462	C35E7.10
chrI	10819445	23	13	intergenic	WBGene00016462	C35E7.10
chrI	10819453	6	99	three prime UTR	WBGene00016458	C35E7.6
chrI	10819454	6	99	three prime UTR	WBGene00016458	C35E7.6
chrI	10819457	81	11	intergenic	WBGene00016462	C35E7.10
chrI	10819458	54	11	intergenic	WBGene00016462	C35E7.10
chrI	10819462	18	11	intergenic	WBGene00016462	C35E7.10
chrI	10819463	73	98	three prime UTR	WBGene00016458	C35E7.6
chrI	10819473	36	106	three prime UTR	WBGene00016458	C35E7.6
chrI	10819476	54	11	intergenic	WBGene00016462	C35E7.10
chrI	10819477	33	12	intergenic	WBGene00016462	C35E7.10
chrI	10819480	18	108	three prime UTR	WBGene00016458	C35E7.6
chrI	10819481	16	12	intergenic	WBGene00016462	C35E7.10
chrI	10819482	25	12	intergenic	WBGene00016462	C35E7.10
chrI	10819483	50	12	intergenic	WBGene00016462	C35E7.10
chrI	10819484	65	108	three prime UTR	WBGene00016458	C35E7.6
chrI	10819485	15	110	three prime UTR	WBGene00016458	C35E7.6
chrI	10819487	11	110	three prime UTR	WBGene00016458	C35E7.6
chrI	10819488	13	112	three prime UTR	WBGene00016458	C35E7.6
chrI	10819494	13	15	intergenic	WBGene00016462	C35E7.10
chrI	10819496	9	114	three prime UTR	WBGene00016458	C35E7.6
chrI	10819499	16	12	intergenic	WBGene00016462	C35E7.10
chrI	10819500	75	12	intergenic	WBGene00016462	C35E7.10
chrI	10819501	83	12	intergenic	WBGene00016462	C35E7.10
chrI	10819502	58	12	intergenic	WBGene00016462	C35E7.10
chrI	10819504	74	108	three prime UTR	WBGene00016458	C35E7.6
chrI	10819506	16	108	three prime UTR	WBGene00016458	C35E7.6
chrI	10819509	23	13	intergenic	WBGene00016462	C35E7.10
chrI	10819510	38	13	intergenic	WBGene00016462	C35E7.10
chrI	10819518	54	105	three prime UTR	WBGene00016458	C35E7.6
chrI	10819519	5	106	three prime UTR	WBGene00016458	C35E7.6
chrI	10819522	25	108	three prime UTR	WBGene00016458	C35E7.6
chrI	10819530	9	110	three prime UTR	WBGene00016458	C35E7.6
chrI	10819532	10	111	three prime UTR	WBGene00016458	C35E7.6
chrI	10819533	23	112	three prime UTR	WBGene00016458	C35E7.6
chrI	10819539	45	11	intergenic	WBGene00016462	C35E7.10
chrI	10819540	90	10	intergenic	WBGene00016462	C35E7.10
chrI	10819541	70	10	intergenic	WBGene00016462	C35E7.10
chrI	10819544	21	112	three prime UTR	WBGene00016458	C35E7.6
chrI	10819547	20	10	intergenic	WBGene00016462	C35E7.10
chrI	10819550	9	114	three prime UTR	WBGene00016458	C35E7.6
chrI	10819553	62	8	intergenic	WBGene00016462	C35E7.10
chrI	10819554	87	8	intergenic	WBGene00016462	C35E7.10
chrI	10819555	9	113	three prime UTR	WBGene00016458	C35E7.6
chrI	10819558	25	8	intergenic	WBGene00016462	C35E7.10
chrI	10819560	10	114	three prime UTR	WBGene00016458	C35E7.6
chrI	10819563	25	8	intergenic	WBGene00016462	C35E7.10
chrI	10819565	20	111	three prime UTR	WBGene00016458	C35E7.6
chrI	10819577	71	7	intergenic	WBGene00016462	C35E7.10
chrI	10819578	42	7	intergenic	WBGene00016462	C35E7.10
chrI	10819580	59	102	three prime UTR	WBGene00016458	C35E7.6
chrI	10819581	50	102	three prime UTR	WBGene00016458	C35E7.6
chrI	10819583	9	103	three prime UTR	WBGene00016458	C35E7.6
chrI	10819584	29	103	three prime UTR	WBGene00016458	C35E7.6
chrI	10819586	21	104	three prime UTR	WBGene00016458	C35E7.6
chrI	10819595	14	104	three prime UTR	WBGene00016458	C35E7.6
chrI	10819596	16	103	three prime UTR	WBGene00016458	C35E7.6
chrI	10819607	19	108	three prime UTR	WBGene00016458	C35E7.6
chrI	10819616	8	107	three prime UTR	WBGene00016458	C35E7.6
chrI	10819618	4	106	three prime UTR	WBGene00016458	C35E7.6
chrI	10819619	6	106	three prime UTR	WBGene00016458	C35E7.6
chrI	10819620	16	105	three prime UTR	WBGene00016458	C35E7.6
chrI	10819622	25	105	three prime UTR	WBGene00016458	C35E7.6
chrI	10819633	16	106	three prime UTR	WBGene00016458	C35E7.6
chrI	10819636	48	107	three prime UTR	WBGene00016458	C35E7.6
chrI	10819642	67	105	three prime UTR	WBGene00016458	C35E7.6
chrI	10819656	93	102	three prime UTR	WBGene00016458	C35E7.6
chrI	10819660	25	8	intergenic	WBGene00016462	C35E7.10
chrI	10819664	37	8	intergenic	WBGene00016462	C35E7.10
chrI	10819667	75	105	three prime UTR	WBGene00016458	C35E7.6
chrI	10819674	33	9	intergenic	WBGene00016462	C35E7.10
chrI	10819675	22	9	intergenic	WBGene00016462	C35E7.10
chrI	10819677	44	9	intergenic	WBGene00016462	C35E7.10
chrI	10819678	88	9	intergenic	WBGene00016462	C35E7.10
chrI	10819680	4	110	three prime UTR	WBGene00016458	C35E7.6
chrI	10819681	88	9	intergenic	WBGene00016462	C35E7.10
chrI	10819682	44	9	intergenic	WBGene00016462	C35E7.10
chrI	10819683	6	109	three prime UTR	WBGene00016458	C35E7.6
chrI	10819691	7	109	three prime UTR	WBGene00016458	C35E7.6
chrI	10819693	79	108	three prime UTR	WBGene00016458	C35E7.6
chrI	10819696	18	11	intergenic	WBGene00016462	C35E7.10
chrI	10819697	7	108	three prime UTR	WBGene00016458	C35E7.6
chrI	10819698	33	108	three prime UTR	WBGene00016458	C35E7.6
chrI	10819704	25	12	intergenic	WBGene00016462	C35E7.10
chrI	10819716	23	13	intergenic	WBGene00016462	C35E7.10
chrI	10819717	38	13	intergenic	WBGene00016462	C35E7.10
chrI	10819718	53	13	intergenic	WBGene00016462	C35E7.10
chrI	10819719	15	13	intergenic	WBGene00016462	C35E7.10
chrI	10819721	99	108	three prime UTR	WBGene00016458	C35E7.6
chrI	10819724	5	112	three prime UTR	WBGene00016458	C35E7.6
chrI	10819728	15	113	three prime UTR	WBGene00016458	C35E7.6
chrI	10819732	44	114	three prime UTR	WBGene00016458	C35E7.6
chrI	10819737	12	114	three prime UTR	WBGene00016458	C35E7.6
chrI	10819741	13	114	three prime UTR	WBGene00016458	C35E7.6
chrI	10819749	40	20	intergenic	WBGene00016462	C35E7.10
chrI	10819750	40	20	intergenic	WBGene00016462	C35E7.10
chrI	10819751	14	21	intergenic	WBGene00016462	C35E7.10
chrI	10819760	23	112	three prime UTR	WBGene00016458	C35E7.6
chrI	10819761	25	112	three prime UTR	WBGene00016458	C35E7.6
chrI	10819768	76	21	intergenic	WBGene00016462	C35E7.10
chrI	10819769	39	107	three prime UTR	WBGene00016458	C35E7.6
chrI	10819770	49	106	three prime UTR	WBGene00016458	C35E7.6
chrI	10819775	13	23	intergenic	WBGene00016462	C35E7.10
chrI	10819778	43	23	intergenic	WBGene00016462	C35E7.10
chrI	10819779	37	24	intergenic	WBGene00016462	C35E7.10
chrI	10819790	17	28	intergenic	WBGene00016462	C35E7.10
chrI	10819896	9	103	three prime UTR	WBGene00016458	C35E7.6
chrI	10819897	24	102	three prime UTR	WBGene00016458	C35E7.6
chrI	10819908	9	53	intergenic	WBGene00016462	C35E7.10
chrI	10819911	17	96	three prime UTR	WBGene00016458	C35E7.6
chrI	10819912	19	96	three prime UTR	WBGene00016458	C35E7.6
chrI	10819920	36	52	intergenic	WBGene00016462	C35E7.10
chrI	10819921	51	52	intergenic	WBGene00016462	C35E7.10
chrI	10819930	16	50	intergenic	WBGene00016462	C35E7.10
chrI	10819938	5	94	three prime UTR	WBGene00016458	C35E7.6
chrI	10819939	29	92	three prime UTR	WBGene00016458	C35E7.6
chrI	10819940	34	92	three prime UTR	WBGene00016458	C35E7.6
chrI	10819941	33	90	three prime UTR	WBGene00016458	C35E7.6
chrI	10819942	8	46	intergenic	WBGene00016462	C35E7.10
chrI	10819943	94	90	three prime UTR	WBGene00016458	C35E7.6
chrI	10819949	39	43	intergenic	WBGene00016462	C35E7.10
chrI	10819950	13	43	intergenic	WBGene00016462	C35E7.10
chrI	10819953	7	42	intergenic	WBGene00016462	C35E7.10
chrI	10819954	24	41	intergenic	WBGene00016462	C35E7.10
chrI	10819955	58	41	intergenic	WBGene00016462	C35E7.10
chrI	10819956	41	41	intergenic	WBGene00016462	C35E7.10
chrI	10819958	56	41	intergenic	WBGene00016462	C35E7.10
chrI	10819962	10	40	intergenic	WBGene00016462	C35E7.10
chrI	10819963	10	80	three prime UTR	WBGene00016458	C35E7.6
chrI	10819965	10	39	intergenic	WBGene00016462	C35E7.10
chrI	10819966	42	38	intergenic	WBGene00016462	C35E7.10
chrI	10819971	18	72	downstream from gene	WBGene00016458	C35E7.6
chrI	10819973	7	71	downstream from gene	WBGene00016458	C35E7.6
chrI	10819992	48	25	intergenic	WBGene00016462	C35E7.10
chrI	10819993	16	25	intergenic	WBGene00016462	C35E7.10
chrI	10819994	25	58	downstream from gene	WBGene00016458	C35E7.6
chrI	10819997	44	25	intergenic	WBGene00016462	C35E7.10
chrI	10819998	60	56	downstream from gene	WBGene00016458	C35E7.6
chrI	10819999	12	25	intergenic	WBGene00016462	C35E7.10
chrI	10820008	69	52	downstream from gene	WBGene00016458	C35E7.6
chrI	10820009	90	52	downstream from gene	WBGene00016458	C35E7.6
chrI	10820012	15	51	downstream from gene	WBGene00016458	C35E7.6
chrI	10820016	17	52	downstream from gene	WBGene00016458	C35E7.6
chrI	10820023	75	16	intergenic	WBGene00016462	C35E7.10
chrI	10820030	57	14	intergenic	WBGene00016462	C35E7.10
chrI	10820035	29	37	downstream from gene	WBGene00016458	C35E7.6
chrI	10820036	61	36	downstream from gene	WBGene00016458	C35E7.6
chrI	10820037	8	35	downstream from gene	WBGene00016458	C35E7.6
chrI	10820043	15	33	downstream from gene	WBGene00016458	C35E7.6
chrI	10820048	66	12	intergenic	WBGene00016462	C35E7.10
chrI	10820050	22	31	downstream from gene	WBGene00016458	C35E7.6
chrI	10820051	35	31	downstream from gene	WBGene00016458	C35E7.6
chrI	10820052	13	30	downstream from gene	WBGene00016458	C35E7.6
chrI	10820077	8	37	downstream from gene	WBGene00016458	C35E7.6
chrI	10820086	60	38	downstream from gene	WBGene00016458	C35E7.6
chrI	10820093	13	43	downstream from gene	WBGene00016458	C35E7.6
chrI	10820095	25	8	intergenic	WBGene00016462	C35E7.10
chrI	10820096	62	8	intergenic	WBGene00016462	C35E7.10
chrI	10820100	12	50	downstream from gene	WBGene00016458	C35E7.6
chrI	10820104	7	53	downstream from gene	WBGene00016458	C35E7.6
chrI	10820105	50	8	intergenic	WBGene00016462	C35E7.10
chrI	10820107	25	8	intergenic	WBGene00016462	C35E7.10
chrI	10820110	37	8	intergenic	WBGene00016462	C35E7.10
chrI	10820111	25	8	intergenic	WBGene00016462	C35E7.10
chrI	10820113	9	61	downstream from gene	WBGene00016458	C35E7.6
chrI	10820114	24	62	downstream from gene	WBGene00016458	C35E7.6
chrI	10820126	30	10	intergenic	WBGene00016462	C35E7.10
chrI	10820128	7	68	downstream from gene	WBGene00016458	C35E7.6
chrI	10820131	27	11	intergenic	WBGene00016462	C35E7.10
chrI	10820133	63	11	intergenic	WBGene00016462	C35E7.10
chrI	10820136	25	12	intergenic	WBGene00016462	C35E7.10
chrI	10820137	84	66	downstream from gene	WBGene00016458	C35E7.6
chrI	10820138	89	66	downstream from gene	WBGene00016458	C35E7.6
chrI	10820141	41	12	intergenic	WBGene00016462	C35E7.10
chrI	10820143	31	67	downstream from gene	WBGene00016458	C35E7.6
chrI	10820144	8	68	downstream from gene	WBGene00016458	C35E7.6
chrI	10820147	16	12	intergenic	WBGene00016462	C35E7.10
chrI	10820149	7	71	downstream from gene	WBGene00016458	C35E7.6
chrI	10820150	66	12	intergenic	WBGene00016462	C35E7.10
chrI	10820151	5	73	downstream from gene	WBGene00016458	C35E7.6
chrI	10820152	15	73	downstream from gene	WBGene00016458	C35E7.6
chrI	10820158	66	12	intergenic	WBGene00016462	C35E7.10
chrI	10820159	50	12	intergenic	WBGene00016462	C35E7.10
chrI	10820169	13	88	downstream from gene	WBGene00016458	C35E7.6
chrI	10820173	15	13	intergenic	WBGene00016462	C35E7.10
chrI	10820175	11	85	downstream from gene	WBGene00016458	C35E7.6
chrI	10820178	15	13	intergenic	WBGene00016462	C35E7.10
chrI	10820181	60	83	downstream from gene	WBGene00016458	C35E7.6
chrI	10820182	33	83	downstream from gene	WBGene00016458	C35E7.6
chrI	10820187	50	12	intergenic	WBGene00016462	C35E7.10
chrI	10820188	14	85	downstream from gene	WBGene00016458	C35E7.6
chrI	10820189	29	85	downstream from gene	WBGene00016458	C35E7.6
chrI	10820191	28	85	downstream from gene	WBGene00016458	C35E7.6
chrI	10820192	23	84	downstream from gene	WBGene00016458	C35E7.6
chrI	10820197	12	90	downstream from gene	WBGene00016458	C35E7.6
chrI	10820202	6	90	downstream from gene	WBGene00016458	C35E7.6
chrI	10820203	30	13	intergenic	WBGene00016462	C35E7.10
chrI	10820204	83	12	intergenic	WBGene00016462	C35E7.10
chrI	10820207	66	12	intergenic	WBGene00016462	C35E7.10
chrI	10820208	40	90	downstream from gene	WBGene00016458	C35E7.6
chrI	10820209	9	91	downstream from gene	WBGene00016458	C35E7.6
chrI	10820210	10	91	downstream from gene	WBGene00016458	C35E7.6
chrI	10820211	15	13	intergenic	WBGene00016462	C35E7.10
chrI	10820214	8	91	downstream from gene	WBGene00016458	C35E7.6
chrI	10820215	76	90	downstream from gene	WBGene00016458	C35E7.6
chrI	10820218	16	12	intergenic	WBGene00016462	C35E7.10
chrI	10820227	76	13	intergenic	WBGene00016462	C35E7.10
chrI	10820228	92	13	intergenic	WBGene00016462	C35E7.10
chrI	10820229	56	87	downstream from gene	WBGene00016458	C35E7.6
chrI	10820237	26	15	intergenic	WBGene00016462	C35E7.10
chrI	10820238	12	16	intergenic	WBGene00016462	C35E7.10
chrI	10820251	44	75	downstream from gene	WBGene00016458	C35E7.6
chrI	10820252	21	76	downstream from gene	WBGene00016458	C35E7.6
chrI	10820253	10	76	downstream from gene	WBGene00016458	C35E7.6
chrI	10820254	13	15	intergenic	WBGene00016462	C35E7.10
chrI	10820255	20	15	intergenic	WBGene00016462	C35E7.10
chrI	10820257	6	73	downstream from gene	WBGene00016458	C35E7.6
chrI	10820260	69	13	intergenic	WBGene00016462	C35E7.10
chrI	10820261	34	70	downstream from gene	WBGene00016458	C35E7.6
chrI	10820262	8	70	downstream from gene	WBGene00016458	C35E7.6
chrI	10820264	14	68	downstream from gene	WBGene00016458	C35E7.6
chrI	10820265	5	69	downstream from gene	WBGene00016458	C35E7.6
chrI	10820271	13	15	intergenic	WBGene00016462	C35E7.10
chrI	10820272	26	15	intergenic	WBGene00016462	C35E7.10
chrI	10820273	40	15	intergenic	WBGene00016462	C35E7.10
chrI	10820274	11	72	downstream from gene	WBGene00016458	C35E7.6
chrI	10820275	7	71	downstream from gene	WBGene00016458	C35E7.6
chrI	10820282	13	15	intergenic	WBGene00016462	C35E7.10
chrI	10820283	26	15	intergenic	WBGene00016462	C35E7.10
chrI	10820285	73	15	intergenic	WBGene00016462	C35E7.10
chrI	10820286	28	77	downstream from gene	WBGene00016458	C35E7.6
chrI	10820287	41	78	downstream from gene	WBGene00016458	C35E7.6
chrI	10820290	53	15	intergenic	WBGene00016462	C35E7.10
chrI	10820291	20	15	intergenic	WBGene00016462	C35E7.10
chrI	10820292	57	80	downstream from gene	WBGene00016458	C35E7.6
chrI	10820295	13	15	intergenic	WBGene00016462	C35E7.10
chrI	10820299	31	16	intergenic	WBGene00016462	C35E7.10
chrI	10820305	18	16	intergenic	WBGene00016462	C35E7.10
chrI	10820306	12	78	downstream from gene	WBGene00016458	C35E7.6
chrI	10820312	34	73	downstream from gene	WBGene00016458	C35E7.6
chrI	10820313	59	72	downstream from gene	WBGene00016458	C35E7.6
chrI	10820314	80	72	downstream from gene	WBGene00016458	C35E7.6
chrI	10820315	76	73	downstream from gene	WBGene00016458	C35E7.6
chrI	10820322	12	16	intergenic	WBGene00016462	C35E7.10
chrI	10820324	18	16	intergenic	WBGene00016462	C35E7.10
chrI	10820325	31	16	intergenic	WBGene00016462	C35E7.10
chrI	10820327	42	78	downstream from gene	WBGene00016458	C35E7.6
chrI	10820333	8	80	downstream from gene	WBGene00016458	C35E7.6
chrI	10820334	5	79	downstream from gene	WBGene00016458	C35E7.6
chrI	10820336	17	17	intergenic	WBGene00016462	C35E7.10
chrI	10820337	41	17	intergenic	WBGene00016462	C35E7.10
chrI	10820338	35	17	intergenic	WBGene00016462	C35E7.10
chrI	10820342	6	76	downstream from gene	WBGene00016458	C35E7.6
chrI	10820344	5	76	downstream from gene	WBGene00016458	C35E7.6
chrI	10820349	49	71	downstream from gene	WBGene00016458	C35E7.6
chrI	10820350	94	71	downstream from gene	WBGene00016458	C35E7.6
chrI	10820358	33	15	intergenic	WBGene00016462	C35E7.10
chrI	10820359	33	72	downstream from gene	WBGene00016458	C35E7.6
chrI	10820360	20	15	intergenic	WBGene00016462	C35E7.10
chrI	10820361	47	71	downstream from gene	WBGene00016458	C35E7.6
chrI	10820364	13	72	downstream from gene	WBGene00016458	C35E7.6
chrI	10820368	9	72	downstream from gene	WBGene00016458	C35E7.6
chrI	10820376	75	16	intergenic	WBGene00016462	C35E7.10
chrI	10820377	10	76	downstream from gene	WBGene00016458	C35E7.6
chrI	10820378	18	75	downstream from gene	WBGene00016458	C35E7.6
chrI	10820381	25	16	intergenic	WBGene00016462	C35E7.10
chrI	10820382	37	16	intergenic	WBGene00016462	C35E7.10
chrI	10820383	50	16	intergenic	WBGene00016462	C35E7.10
chrI	10820385	8	81	downstream from gene	WBGene00016458	C35E7.6
chrI	10820387	6	80	downstream from gene	WBGene00016458	C35E7.6
chrI	10820388	18	16	intergenic	WBGene00016462	C35E7.10
chrI	10820389	14	81	downstream from gene	WBGene00016458	C35E7.6
chrI	10820397	20	15	intergenic	WBGene00016462	C35E7.10
chrI	10820403	58	17	intergenic	WBGene00016462	C35E7.10
chrI	10820404	5	90	downstream from gene	WBGene00016458	C35E7.6
chrI	10820405	29	17	intergenic	WBGene00016462	C35E7.10
chrI	10820406	11	88	downstream from gene	WBGene00016458	C35E7.6
chrI	10820409	29	17	intergenic	WBGene00016462	C35E7.10
chrI	10820410	47	17	intergenic	WBGene00016462	C35E7.10
chrI	10820411	47	17	intergenic	WBGene00016462	C35E7.10
chrI	10820412	26	87	downstream from gene	WBGene00016458	C35E7.6
chrI	10820413	18	86	downstream from gene	WBGene00016458	C35E7.6
chrI	10820416	5	85	downstream from gene	WBGene00016458	C35E7.6
chrI	10820418	77	84	downstream from gene	WBGene00016458	C35E7.6
chrI	10820419	64	84	downstream from gene	WBGene00016458	C35E7.6
chrI	10820427	17	86	downstream from gene	WBGene00016458	C35E7.6
chrI	10820428	58	86	downstream from gene	WBGene00016458	C35E7.6
chrI	10820429	29	86	downstream from gene	WBGene00016458	C35E7.6
chrI	10820436	6	87	downstream from gene	WBGene00016458	C35E7.6
chrI	10820441	52	17	intergenic	WBGene00016462	C35E7.10
chrI	10820442	5	89	downstream from gene	WBGene00016458	C35E7.6
chrI	10820450	21	19	intergenic	WBGene00016462	C35E7.10
chrI	10820451	27	18	intergenic	WBGene00016462	C35E7.10
chrI	10820453	12	93	downstream from gene	WBGene00016458	C35E7.6
chrI	10820455	7	93	downstream from gene	WBGene00016458	C35E7.6
chrI	10820456	18	22	intergenic	WBGene00016462	C35E7.10
chrI	10820459	18	22	intergenic	WBGene00016462	C35E7.10
chrI	10820461	6	93	downstream from gene	WBGene00016458	C35E7.6
chrI	10820462	18	93	downstream from gene	WBGene00016458	C35E7.6
chrI	10820469	46	26	intergenic	WBGene00016462	C35E7.10
chrI	10820473	11	92	downstream from gene	WBGene00016458	C35E7.6
chrI	10820475	42	90	downstream from gene	WBGene00016458	C35E7.6
chrI	10820476	80	90	downstream from gene	WBGene00016458	C35E7.6
chrI	10820477	5	91	downstream from gene	WBGene00016458	C35E7.6
chrI	10820478	14	92	downstream from gene	WBGene00016458	C35E7.6
chrI	10820484	32	28	intergenic	WBGene00016462	C35E7.10
chrI	10820486	68	90	downstream from gene	WBGene00016458	C35E7.6
chrI	10820492	43	32	intergenic	WBGene00016462	C35E7.10
chrI	10820493	54	31	intergenic	WBGene00016462	C35E7.10
chrI	10820494	61	31	intergenic	WBGene00016462	C35E7.10
chrI	10820495	12	31	intergenic	WBGene00016462	C35E7.10
chrI	10820497	30	30	intergenic	WBGene00016462	C35E7.10
chrI	10820499	30	89	downstream from gene	WBGene00016458	C35E7.6
chrI	10820502	10	30	intergenic	WBGene00016462	C35E7.10
chrI	10820508	39	87	downstream from gene	WBGene00016458	C35E7.6
chrI	10820510	10	88	downstream from gene	WBGene00016458	C35E7.6
chrI	10820511	56	32	intergenic	WBGene00016462	C35E7.10
chrI	10820517	5	91	downstream from gene	WBGene00016458	C35E7.6
chrI	10820518	5	92	downstream from gene	WBGene00016458	C35E7.6
chrI	10820519	6	92	downstream from gene	WBGene00016458	C35E7.6
chrI	10820520	18	33	intergenic	WBGene00016462	C35E7.10
chrI	10820532	34	38	intergenic	WBGene00016462	C35E7.10
chrI	10820533	5	100	downstream from gene	WBGene00016458	C35E7.6
chrI	10820534	48	39	intergenic	WBGene00016462	C35E7.10
chrI	10820554	32	46	intergenic	WBGene00016462	C35E7.10
chrI	10820575	8	47	intergenic	WBGene00016462	C35E7.10
chrI	10820585	27	47	intergenic	WBGene00016462	C35E7.10
chrI	10820605	6	45	intergenic	WBGene00016462	C35E7.10
chrI	10820606	6	44	intergenic	WBGene00016462	C35E7.10
chrI	10820607	11	43	intergenic	WBGene00016462	C35E7.10
chrI	10820608	6	43	intergenic	WBGene00016462	C35E7.10
chrI	10820611	16	43	intergenic	WBGene00016462	C35E7.10
chrI	10820615	6	43	intergenic	WBGene00016462	C35E7.10
chrI	10820616	19	42	intergenic	WBGene00016462	C35E7.10
chrI	10820617	15	40	intergenic	WBGene00016462	C35E7.10
chrI	10820618	10	40	intergenic	WBGene00016462	C35E7.10
chrI	10820627	9	41	intergenic	WBGene00016462	C35E7.10
chrI	10820656	10	40	intergenic	WBGene00016462	C35E7.10
chrI	10820667	7	40	intergenic	WBGene00016462	C35E7.10
chrI	10820675	7	42	intergenic	WBGene00016462	C35E7.10
chrI	10820676	6	43	intergenic	WBGene00016462	C35E7.10
chrI	10820685	7	41	intergenic	WBGene00016462	C35E7.10
chrI	10820689	13	44	intergenic	WBGene00016462	C35E7.10
chrI	10820711	9	42	intergenic	WBGene00016462	C35E7.10
chrI	10820716	14	41	intergenic	WBGene00016462	C35E7.10
chrI	10820740	16	43	intergenic	WBGene00016462	C35E7.10
chrI	10820757	14	41	intergenic	WBGene00016462	C35E7.10
chrI	10820761	12	41	intergenic	WBGene00016462	C35E7.10
chrI	10820762	7	41	intergenic	WBGene00016462	C35E7.10
chrI	10820771	13	43	intergenic	WBGene00016462	C35E7.10
chrI	10820775	20	45	intergenic	WBGene00016462	C35E7.10
chrI	10820780	10	46	intergenic	WBGene00016462	C35E7.10
chrI	10820787	8	48	intergenic	WBGene00016462	C35E7.10
chrI	10820790	8	48	intergenic	WBGene00016462	C35E7.10
chrI	10820794	6	45	intergenic	WBGene00016462	C35E7.10
chrI	10820795	20	44	intergenic	WBGene00016462	C35E7.10
chrI	10820813	6	45	intergenic	WBGene00016462	C35E7.10
chrI	10820818	12	39	intergenic	WBGene00016462	C35E7.10
chrI	10820858	9	53	downstream from gene	WBGene00016458	C35E7.6
chrI	10820859	7	53	downstream from gene	WBGene00016458	C35E7.6
chrI	10820862	9	55	downstream from gene	WBGene00016458	C35E7.6
chrI	10820873	16	49	intergenic	WBGene00016462	C35E7.10
chrI	10820874	10	47	downstream from gene	WBGene00016458	C35E7.6
chrI	10820877	8	45	downstream from gene	WBGene00016458	C35E7.6
chrI	10820884	9	43	downstream from gene	WBGene00016458	C35E7.6
chrI	10820887	8	46	intergenic	WBGene00016462	C35E7.10
chrI	10820900	11	44	intergenic	WBGene00016462	C35E7.10
chrI	10820905	15	44	intergenic	WBGene00016462	C35E7.10
chrI	10820910	13	43	intergenic	WBGene00016462	C35E7.10
chrI	10820911	19	42	intergenic	WBGene00016462	C35E7.10
chrI	10820926	7	52	downstream from gene	WBGene00016458	C35E7.6
chrI	10820934	6	43	intergenic	WBGene00016462	C35E7.10
chrI	10820937	9	42	intergenic	WBGene00016462	C35E7.10
chrI	10820938	9	42	intergenic	WBGene00016462	C35E7.10
chrI	10820941	8	48	downstream from gene	WBGene00016458	C35E7.6
chrI	10820946	10	47	downstream from gene	WBGene00016458	C35E7.6
chrI	10820947	12	47	downstream from gene	WBGene00016458	C35E7.6
chrI	10820952	7	41	intergenic	WBGene00016462	C35E7.10
chrI	10820964	7	40	intergenic	WBGene00016462	C35E7.10
chrI	10820965	12	40	intergenic	WBGene00016462	C35E7.10
chrI	10820967	9	41	downstream from gene	WBGene00016458	C35E7.6
chrI	10820993	7	42	intergenic	WBGene00016462	C35E7.10
chrI	11011975	71	7	upstream from gene	WBGene00077539	Y52B11A.12
chrI	11012056	40	5	upstream from gene	WBGene00077539	Y52B11A.12
chrI	11012076	60	5	upstream from gene	WBGene00077539	Y52B11A.12
chrI	11012081	40	5	upstream from gene	WBGene00077539	Y52B11A.12
chrI	11013157	44	9	CDS	WBGene00077539	Y52B11A.12
chrI	11013370	50	6	CDS	WBGene00077539	Y52B11A.12
chrI	11013690	22	9	CDS	WBGene00077539	Y52B11A.12
chrI	11013760	70	10	CDS	WBGene00077539	Y52B11A.12
chrI	11013811	40	10	CDS	WBGene00077539	Y52B11A.12
chrI	11231573	60	5	intron	WBGene00043056	nfya-2
chrI	11305736	40	5	downstream from gene	WBGene00219319	H25P06.5
chrI	11307672	50	6	intergenic	WBGene00013184	Y53H1B.6
chrI	11307683	50	6	intergenic	WBGene00013184	Y53H1B.6
chrI	11307689	33	6	intergenic	WBGene00013184	Y53H1B.6
chrI	11307690	33	6	intergenic	WBGene00013184	Y53H1B.6
chrI	11307693	50	6	intergenic	WBGene00013184	Y53H1B.6
chrI	11307707	28	7	intergenic	WBGene00013184	Y53H1B.6
chrI	11307710	28	7	intergenic	WBGene00013184	Y53H1B.6
chrI	11307725	50	6	intergenic	WBGene00013184	Y53H1B.6
chrI	11307757	80	5	intergenic	WBGene00013184	Y53H1B.6
chrI	11603055	32	52	downstream from gene	WBGene00006807	unc-75
chrI	11603056	33	53	downstream from gene	WBGene00006807	unc-75
chrI	11603068	6	58	downstream from gene	WBGene00006807	unc-75
chrI	11603120	7	68	downstream from gene	WBGene00006807	unc-75
chrI	11603142	7	65	downstream from gene	WBGene00006807	unc-75
chrI	11603159	90	61	downstream from gene	WBGene00006807	unc-75
chrI	11603311	16	81	downstream from gene	WBGene00006807	unc-75
chrI	11603341	19	68	downstream from gene	WBGene00006807	unc-75
chrI	11603342	5	68	downstream from gene	WBGene00006807	unc-75
chrI	11603343	36	68	downstream from gene	WBGene00006807	unc-75
chrI	11603348	29	67	downstream from gene	WBGene00006807	unc-75
chrI	11603349	14	67	downstream from gene	WBGene00006807	unc-75
chrI	11603444	76	52	downstream from gene	WBGene00006807	unc-75
chrI	11603454	11	59	downstream from gene	WBGene00006807	unc-75
chrI	11603481	17	68	downstream from gene	WBGene00006807	unc-75
chrI	11603636	7	53	downstream from gene	WBGene00006807	unc-75
chrI	11603754	10	58	downstream from gene	WBGene00006807	unc-75
chrI	11603773	10	67	downstream from gene	WBGene00006807	unc-75
chrI	11670019	80	5	ncRNA	WBGene00199697	F11A6.10
chrI	11670020	60	5	ncRNA	WBGene00199697	F11A6.10
chrI	11670057	50	6	ncRNA	WBGene00199697	F11A6.10
chrI	11670092	40	5	ncRNA	WBGene00199697	F11A6.10
chrI	11678711	22	9	intron	WBGene00002232	kpc-1
chrI	11682964	21	14	upstream from gene	WBGene00008681	scrm-4
[truncated: 5,362 more rows]

## Sheet: Sanger-seq Verification
Gene	Chromosome	Editing site position	% edited (RNA seq)	Identified in Sanger Sequencing	Predicted by RNA-Seq pipeline
clec-41	chrV	13135627		Yes	No
clec-41	chrV	13135634		Yes	No
clec-41	chrV	13135635		Yes	No
clec-41	chrV	13135639		Yes	No
clec-41	chrV	13135650		Yes	No
clec-41	chrV	13135651		Yes	No
clec-41	chrV	13135671		Yes	No
clec-41	chrV	13135672		Yes	No
clec-41	chrV	13135678		Yes	No
clec-41	chrV	13135683		Yes	No
clec-41	chrV	13135684		Yes	No
clec-41	chrV	13135692		Yes	No
clec-41	chrV	13135701		Yes	No
clec-41	chrV	13135702		Yes	No
clec-41	chrV	13135703		Yes	No
clec-41	chrV	13135706		Yes	No
clec-41	chrV	13135727		Yes	No
clec-41	chrV	13135745		Yes	No
clec-41	chrV	13135746		Yes	No
clec-41	chrV	13135747		Yes	No
clec-41	chrV	13135772		Yes	No
clec-41	chrV	13135795		Yes	No
clec-41	chrV	13135801		Yes	No
clec-41	chrV	13135812		Yes	No
clec-41	chrV	13135816		Yes	No
clec-41	chrV	13135817		Yes	No
clec-41	chrV	13135818		Yes	No
clec-41	chrV	13135819		Yes	No
clec-41	chrV	13135836		Yes	No
clec-41	chrV	13135837		Yes	No
clec-41	chrV	13135849	50	Yes	Yes
clec-41	chrV	13135853		Yes	No
clec-41	chrV	13135854	83	Yes	Yes
clec-41	chrV	13135855	66	Yes	Yes
clec-41	chrV	13135861	25	Yes	Yes
clec-41	chrV	13135866		Yes	No
clec-41	chrV	13135879		ND	No
clec-41	chrV	13135913		Yes	No
clec-41	chrV	13135914	18	Yes	Yes
clec-41	chrV	13135915	45	Yes	Yes
clec-41	chrV	13135916		Yes	No
crtc-1	chrI	2033866		Yes	No
crtc-1	chrI	2033878	72	Yes	Yes
crtc-1	chrI	2033879	10	Yes	Yes
crtc-1	chrI	2033881	12	Yes	Yes
crtc-1	chrI	2033888	38	Yes	Yes
crtc-1	chrI	2033893		Yes	No
crtc-1	chrI	2033894		Yes	No
crtc-1	chrI	2033911	13	Yes	Yes
crtc-1	chrI	2034037	17	Yes	Yes
crtc-1	chrI	2034042	91	Yes	Yes
crtc-1	chrI	2034071		Yes	No
crtc-1	chrI	2034072		Yes	No
crtc-1	chrI	2034075	12	ND	Yes
crtc-1	chrI	2034084	9	Yes	Yes
crtc-1	chrI	2034085	59	Yes	Yes
daf-2	chrIII	3028058	50	Yes	Yes
daf-2	chrIII	3028068	37	Yes	Yes
daf-2	chrIII	3028091		Yes	No
daf-2	chrIII	3028098		Yes	No
daf-2	chrIII	3028125		Yes	No
daf-2	chrIII	3028130		Yes	No
daf-2	chrIII	3028141		Yes	No
daf-2	chrIII	3028147		Yes	No
daf-2	chrIII	3028148		Yes	No
daf-2	chrIII	3028150		Yes	No
daf-2	chrIII	3028166		Yes	No
daf-2	chrIII	3028173		Yes	No
daf-2	chrIII	3028177	20	Yes	Yes
daf-2	chrIII	3028178	60	Yes	Yes
daf-2	chrIII	3028179		Yes	No
daf-2	chrIII	3028183	33	Yes	Yes
daf-2	chrIII	3028184		Yes	No
daf-2	chrIII	3028186		Yes	No
daf-2	chrIII	3028187	77	Yes	Yes
daf-2	chrIII	3028190		Yes	No
daf-2	chrIII	3028194		Yes	No
daf-2	chrIII	3028195		Yes	No
daf-2	chrIII	3028196		Yes	No
daf-2	chrIII	3028197		Yes	No
daf-2	chrIII	3028198		Yes	No
daf-2	chrIII	3028207	25	ND	Yes
daf-2	chrIII	3028213		Yes	No
daf-2	chrIII	3028232		Yes	No
daf-2	chrIII	3028332	40	Yes	Yes
daf-2	chrIII	3028369		Yes	No
daf-2	chrIII	3028376		Yes	No
daf-2	chrIII	3028379		Yes	No
daf-2	chrIII	3028380		Yes	No
daf-2	chrIII	3028409	30	Yes	Yes
daf-2	chrIII	3028433	72	Yes	Yes
daf-2	chrIII	3028439	18	Yes	Yes
daf-2	chrIII	3028445		Yes	No
daf-2	chrIII	3028446	41	Yes	Yes
daf-2	chrIII	3028459		Yes	No
daf-2	chrIII	3028460	54	Yes	Yes
daf-2	chrIII	3028461	18	Yes	Yes
daf-2	chrIII	3028471	90	Yes	Yes
daf-2	chrIII	3028475		Yes	No
daf-2	chrIII	3028476	40	Yes	Yes
daf-2	chrIII	3028477		Yes	No
daf-2	chrIII	3028478		Yes	No
daf-2	chrIII	3028479	20	Yes	Yes
daf-2	chrIII	3028480		Yes	No
daf-2	chrIII	3028481		Yes	No
daf-2	chrIII	3028482	50	Yes	Yes
daf-2	chrIII	3028492	22	Yes	Yes
daf-2	chrIII	3028505	70	Yes	Yes
daf-2	chrIII	3028506	60	Yes	Yes
daf-2	chrIII	3028508	50	Yes	Yes
daf-2	chrIII	3028518	45	Yes	Yes
F23A7.3	chrX	16224135	22	Yes	Yes
F23A7.3	chrX	16224139	18	Yes	Yes
F23A7.3	chrX	16224140	25	Yes	Yes
F23A7.3	chrX	16224161		Yes	No
F23A7.3	chrX	16224171	76	Yes	Yes
F23A7.3	chrX	16224181		Yes	No
F23A7.3	chrX	16224182	75	Yes	Yes
F23A7.3	chrX	16224183	83	Yes	Yes
F23A7.3	chrX	16224184		Yes	No
F23A7.3	chrX	16224185	16	Yes	Yes
F23A7.3	chrX	16224207	75	Yes	Yes
F23A7.3	chrX	16224208	50	Yes	Yes
npr-17	chrIII	7991180	68	Yes	Yes
npr-17	chrIII	7991181	44	Yes	Yes
npr-17	chrIII	7991353	21	ND	Yes
npr-17	chrIII	7991355	14	Yes	Yes
npr-17	chrIII	7991369		Yes	No
npr-17	chrIII	7991370		Yes	No
rbf-1	chrIII	6701729		Yes	No
rbf-1	chrIII	6701730	12	Yes	Yes
rbf-1	chrIII	6701740	60	Yes	Yes
rbf-1	chrIII	6701741	68	Yes	Yes
rbf-1	chrIII	6701743	36	Yes	Yes
rbf-1	chrIII	6701757	58	Yes	Yes
rbf-1	chrIII	6701761		Yes	No
rbf-1	chrIII	6701762	25	Yes	Yes
rbf-1	chrIII	6701765	88	Yes	Yes
rbf-1	chrIII	6701766	34	Yes	Yes
rbf-1	chrIII	6701771	15	ND	Yes
rbf-1	chrIII	6701775		Yes	No
rbf-1	chrIII	6701789		Yes	No
rbf-1	chrIII	6701803	12	Yes	Yes
rbf-1	chrIII	6701968	34	Yes	Yes
rbf-1	chrIII	6701975	12	Yes	Yes
rbf-1	chrIII	6701975	12	Yes	Yes
rbf-1	chrIII	6701982		Yes	No
rbf-1	chrIII	6701990	20	Yes	Yes
rbf-1	chrIII	6701992	13	Yes	Yes
rbf-1	chrIII	6702001	64	Yes	Yes
rbf-1	chrIII	6702002	96	Yes	Yes
rbf-1	chrIII	6702014	93	Yes	Yes
rbf-1	chrIII	6702015	90	Yes	Yes
rbf-1	chrIII	6702021		Yes	No
rbf-1	chrIII	6702022		Yes	No
rbf-1	chrIII	6702023	19	Yes	Yes
rbf-1	chrIII	6702031	72	Yes	Yes
rbf-1	chrIII	6702034	7	Yes	Yes
rbf-1	chrIII	6702036	10	Yes	Yes
rgef-1	chrV	9556355	7	Yes	Yes
rgef-1	chrV	9556358	6	Yes	Yes
rgef-1	chrV	9556359		Yes	No
rgef-1	chrV	9556375	85	Yes	Yes
rgef-1	chrV	9556386	35	Yes	Yes
rgef-1	chrV	9556395		Yes	No
rgef-1	chrV	9556396	9	Yes	Yes
rgef-1	chrV	9556398	11	Yes	Yes
rgef-1	chrV	9556399	9	Yes	Yes
rgef-1	chrV	9556412		Yes	No
rgef-1	chrV	9556554	18	Yes	Yes
rgef-1	chrV	9556560	10	Yes	Yes
rgef-1	chrV	9556578	15	Yes	Yes
rgef-1	chrV	9556586		Yes	No
rgef-1	chrV	9556590	4	Yes	Yes
rgef-1	chrV	9556607	10	Yes	Yes
rgef-1	chrV	9556614	7	Yes	Yes
rgef-1	chrV	9556619	6	Yes	Yes
rgef-1	chrV	9556623	13	Yes	Yes

## Sheet: Edited Genes
Genes Identified as Edited		Novel Genes Identified as Edited
Wormbase ID	Gene Name	Wormbase ID	Gene Name
WBGene00004947	sos-1	WBGene00020586	frpr-18
WBGene00004128	pqn-41	WBGene00017497	irld-32
WBGene00006436	ttn-1	WBGene00006633	tsp-7
WBGene00012643	Y39A1A.3	WBGene00003938	pax-2
WBGene00002017	hsp-16.11	WBGene00003704	nhr-114
WBGene00009068	F23A7.3	WBGene00007350	sucl-1
WBGene00013039	scav-3	WBGene00200244	K06C4.23
WBGene00003938	pax-2	WBGene00016703	rdl-1
WBGene00021239	Y20F4.4	WBGene00019019	frpr-10
WBGene00021237	crtc-1	WBGene00003092	lys-3
WBGene00019242	srbc-40	WBGene00013448	Y66D12A.24
WBGene00019241	H24K24.4	WBGene00195601	M176.13
WBGene00200244	K06C4.23	WBGene00017255	F08D12.12
WBGene00004051	parg-1	WBGene00219319	H25P06.5
WBGene00017418	F13B6.3	WBGene00255598	BE0003N10.6
WBGene00019719	M01H9.3	WBGene00202351	K06C4.26
WBGene00021423	tftc-1	WBGene00022106	lgc-46
WBGene00010910	M106.2	WBGene00050885	Y94H6A.12
WBGene00020946	W02D7.11	WBGene00012993	dmsr-3
WBGene00022348	Y82E9BR.16	WBGene00004923	snt-3
WBGene00050885	Y94H6A.12	WBGene00004926	snt-6
WBGene00003478	mtm-6	WBGene00009953	F53A2.9
WBGene00003476	mtm-3	WBGene00020302	T07D1.3
WBGene00199697	F11A6.10	WBGene00017957	F31F4.1
WBGene00010815	M01F1.9	WBGene00012103	clec-12
WBGene00021882	nprt-1	WBGene00044062	snb-6
WBGene00000898	daf-2	WBGene00022271	cpx-1
WBGene00012458	ash-2	WBGene00044069	hat-1
WBGene00012452	Y17D7B.4	WBGene00022370	Y92H12BR.4
WBGene00012103	clec-12	WBGene00200322	Y119D3B.26
WBGene00006807	unc-75	WBGene00018478	otpl-5
WBGene00005024	sqv-6	WBGene00206459	Y80D4G.1
WBGene00001177	egl-8	WBGene00018596	F48C1.3
WBGene00006808	unc-76	WBGene00020276	T05H4.15
WBGene00001173	egl-4	WBGene00219767	linc-131
WBGene00013859	ZC247.1	WBGene00008932	F18A11.5
WBGene00020273	T05H4.10	WBGene00003807	npr-1
WBGene00010329	F59D12.1	WBGene00015674	C10E2.4
WBGene00003153	mca-3	WBGene00005292	srh-71
WBGene00003404	mpz-1	WBGene00220216	Y94H6A.15
WBGene00006657	twk-2	WBGene00001894	his-20
WBGene00006798	unc-64	WBGene00018624	F48G7.13
WBGene00022718	ZK370.4	WBGene00001891	his-17
WBGene00018596	F48C1.3	WBGene00008681	scrm-4
WBGene00002275	lem-2	WBGene00077520	C37A5.11
WBGene00006797	unc-63	WBGene00200165	C37A5.13
WBGene00003882	orc-2	WBGene00010244	F58D5.5
WBGene00013034	tat-1	WBGene00196618	F59D12.9
WBGene00008932	F18A11.5	WBGene00046878	21ur-1225
WBGene00005292	srh-71	WBGene00012577	Y37H9A.2
WBGene00001404	fbp-1	WBGene00012475	Y18D10A.2
WBGene00010139	F56A8.3	WBGene00016932	C54G6.3
WBGene00018468	tag-80	WBGene00197621	F45F2.14
WBGene00010131	F55H2.5	WBGene00004278	rab-19
WBGene00077520	C37A5.11	WBGene00219559	linc-5
WBGene00077669	Y38H6A.5	WBGene00219710	anr-45
WBGene00196618	F59D12.9	WBGene00220118	W03D8.13
WBGene00001651	gon-2	WBGene00006716	ubc-21
WBGene00003978	pes-4	WBGene00199443	K06C4.21
WBGene00197621	F45F2.14	WBGene00200786	H36N01.4
WBGene00004278	rab-19	WBGene00008128	srab-12
WBGene00013580	Y79H2A.3	WBGene00013363	nhr-240
WBGene00023069	rncs-1	WBGene00008996	glb-14
WBGene00022126	Y71F9B.2	WBGene00020299	T07A9.12
WBGene00022129	lron-11	WBGene00016909	frpr-4
WBGene00044412	F40H6.6	WBGene00020445	T12B3.2
WBGene00019204	H14N18.4	WBGene00201667	T06A4.7
WBGene00022281	abtm-1	WBGene00045410	E01G4.7
WBGene00009580	xbx-6	WBGene00000056	acr-17
WBGene00015744	C13F10.5	WBGene00011877	T21B4.3
WBGene00021647	Y47G6A.22	WBGene00005176	srg-19
WBGene00021586	clec-75	WBGene00044780	F18E9.8
WBGene00015559	npr-17	WBGene00022028	Y65B4A.4
WBGene00016458	C35E7.6	WBGene00220183	Y55F3BR.19
WBGene00021748	Y50D4C.3	WBGene00021855	Y54F10AR.2
WBGene00021469	Y39G10AR.11	WBGene00194692	T02C12.5
WBGene00045410	E01G4.7	WBGene00220087	T23D8.13
WBGene00002020	hsp-16.49	WBGene00006762	unc-25
WBGene00020887	T28B4.4	WBGene00012553	cco-2
WBGene00017190	F07B7.12	WBGene00021327	mrpl-38
WBGene00013004	mrpl-37	WBGene00000081	ads-1
WBGene00004087	ppk-1	WBGene00021750	Y50D4C.6
WBGene00006389	taf-7.2	WBGene00043328	F45D11.11
WBGene00021346	Y37E3.1	WBGene00219267	mir-5548
WBGene00012558	Y37D8A.21	WBGene00019224	gnrr-5
WBGene00000283	cah-5	WBGene00016115	mdt-26
WBGene00012553	cco-2	WBGene00044435	Y20F4.8
WBGene00022128	Y71F9B.6	WBGene00045529	21ur-3987
WBGene00022286	rga-4	WBGene00015729	C13A10.2
WBGene00018756	F53C3.13	WBGene00195143	C16D2.2
WBGene00013550	Y75B8A.14	WBGene00196434	K06C4.19
WBGene00044736	gfrp-1	WBGene00001893	his-19
WBGene00016913	lam-2	WBGene00022059	Y67D8A.2
WBGene00194982	Y17D7B.10	WBGene00086553	ZC334.13
WBGene00021510	frpr-19	WBGene00012711	Y39E4A.1
WBGene00000448	pros-1	WBGene00013736	Y111B2A.13
WBGene00004886	smi-1	WBGene00012659	Y39A1A.22
WBGene00018610	F48E8.3	WBGene00167484	21ur-7132
WBGene00045529	21ur-3987	WBGene00194731	Y39A1A.27
WBGene00012894	tbc-17	WBGene00195558	C18A3.13
WBGene00018611	F48E8.4	WBGene00001901	his-27
WBGene00013950	ZK262.3	WBGene00015152	B0348.2
WBGene00002232	kpc-1	WBGene00235256	Y54G11A.19
WBGene00006752	unc-13	WBGene00019226	H22K11.3
WBGene00202351	K06C4.26
WBGene00022059	Y67D8A.2
WBGene00013739	spin-4
WBGene00013734	Y111B2A.10
WBGene00013735	Y111B2A.12
WBGene00022057	Y67D2.7
WBGene00013737	tpst-1
WBGene00022051	rep-1
WBGene00013732	aakg-1
WBGene00022052	Y67D2.2
WBGene00196212	F07B7.15
WBGene00000199	arx-1
WBGene00012522	Y32B12B.2
WBGene00018812	sumv-2
WBGene00019224	gnrr-5
WBGene00077561	W05H12.3
WBGene00019370	K03H6.5
WBGene00007176	kcnl-1
WBGene00235256	Y54G11A.19
WBGene00016115	mdt-26
WBGene00001615	glr-4
WBGene00021637	Y47G6A.7
WBGene00021545	Y43H11AL.1
WBGene00044435	Y20F4.8
WBGene00021923	Y55F3AM.5
WBGene00015729	C13A10.2
WBGene00013232	faah-4
WBGene00195169	Y50D4A.6
WBGene00009271	glna-3
WBGene00044045	R11G10.3
WBGene00021820	nipa-1
WBGene00011732	arrd-17
WBGene00019326	K02F3.2
WBGene00021828	Y54E10A.6
WBGene00007350	sucl-1
WBGene00195601	M176.13
WBGene00016703	rdl-1
WBGene00012735	sptf-3
WBGene00012984	Y48B6A.13
WBGene00012982	jmjd-2
WBGene00012983	men-1
WBGene00002063	ife-5
WBGene00007486	C09G1.4
WBGene00013040	Y49E10.21
WBGene00013041	pstk-1
WBGene00017255	F08D12.12
WBGene00003826	ntl-3
WBGene00008783	F14B6.2
WBGene00255598	BE0003N10.6
WBGene00012932	Y47D3A.21
WBGene00006531	tba-5
WBGene00044467	R05C11.4
WBGene00004743	scm-1
WBGene00020131	gcy-28
WBGene00004063	pmr-1
WBGene00009953	F53A2.9
WBGene00017957	F31F4.1
WBGene00021558	Y45G5AM.6
WBGene00006755	unc-16
WBGene00022271	cpx-1
WBGene00022370	Y92H12BR.4
WBGene00015451	C04F5.9
WBGene00200322	Y119D3B.26
WBGene00013736	Y111B2A.13
WBGene00002996	lin-7
WBGene00022400	rpb-9
WBGene00022150	Y71G12B.10
WBGene00013730	sql-1
WBGene00013345	Y59A8B.8
WBGene00020276	T05H4.15
WBGene00013347	Y59A8B.10
WBGene00018857	stau-1
WBGene00013465	Y67H2A.10
WBGene00012446	nhr-230
WBGene00044761	Y82E9BR.23
WBGene00013584	nhr-243
WBGene00019170	H06I04.6
WBGene00006812	unc-80
WBGene00019174	H09G03.1
WBGene00022473	bet-1
WBGene00003006	lin-17
WBGene00185098	Y71G12B.35
WBGene00006789	unc-54
WBGene00010244	F58D5.5
WBGene00002203	kin-20
WBGene00003186	mek-2
WBGene00013882	msa-1
WBGene00206459	Y80D4G.1
WBGene00011866	T20F10.5
WBGene00006716	ubc-21
WBGene00011067	vps-11
WBGene00044794	Y59A8B.25
WBGene00199443	K06C4.21
WBGene00200786	H36N01.4
WBGene00021009	afd-1
WBGene00018330	elks-1
WBGene00019698	riok-1
WBGene00019697	M01B12.4
WBGene00021186	Y9D1A.1
WBGene00013167	Y53F4B.21
WBGene00003086	lst-4
WBGene00013240	Y56A3A.28
WBGene00013168	arp-1
WBGene00013242	Y56A3A.30
WBGene00000135	amt-3
WBGene00008128	srab-12
WBGene00018204	F39F10.4
WBGene00001928	his-54
WBGene00021914	magu-1
WBGene00220183	Y55F3BR.19
WBGene00019353	K03B4.1
WBGene00021854	Y54F10AR.1
WBGene00001927	his-53
WBGene00001925	his-51
WBGene00000529	clh-2
WBGene00013363	nhr-240
WBGene00021597	spsb-1
WBGene00021590	Y46D2A.2
WBGene00021327	mrpl-38
WBGene00009917	glb-18
WBGene00021756	Y50D7A.8
WBGene00021753	Y50D7A.3
WBGene00001035	dnj-17
WBGene00021750	Y50D4C.6
WBGene00043328	F45D11.11
WBGene00010806	M01E5.3
WBGene00008996	glb-14
WBGene00013014	Y48E1C.1
WBGene00003603	nhr-4
WBGene00020586	frpr-18
WBGene00015942	osta-2
WBGene00009829	F47G9.1
WBGene00021353	iglr-3
WBGene00021352	Y37E3.11
WBGene00021351	Y37E3.10
WBGene00021355	Y37E3.17
WBGene00013934	ZK131.11
WBGene00013545	Y75B8A.8
WBGene00013544	Y75B8A.7
WBGene00022681	ZK185.1
WBGene00015307	C01G5.5
WBGene00001512	gab-1
WBGene00017983	F32D1.3
WBGene00167484	21ur-7132
WBGene00004894	sms-3
WBGene00194731	Y39A1A.27
WBGene00195558	C18A3.13
WBGene00044049	sfxn-5
WBGene00004787	sft-1
WBGene00022205	Y73B3A.3
WBGene00022635	ZC581.9
WBGene00013682	Y105E8A.25
WBGene00001171	egl-2
WBGene00003258	cogc-1
WBGene00003552	nas-36
WBGene00022597	ZC395.5
WBGene00012126	T28D6.6
WBGene00021339	Y34F4.4
WBGene00022519	ZC123.4
WBGene00022115	Y71F9AL.10
WBGene00022117	Y71F9AL.12
WBGene00003130	map-2
WBGene00003387	mod-5
WBGene00008521	F02D8.4
WBGene00009798	F46G10.4
WBGene00044574	F23G4.1
WBGene00012337	W07G4.3
WBGene00004321	rcan-1
WBGene00012332	W07G1.5
WBGene00000274	btf-1
WBGene00012235	W04A4.6
WBGene00021789	nol-6
WBGene00006622	try-4
WBGene00012999	rpoa-1
WBGene00020854	T27C4.1
WBGene00012993	dmsr-3
WBGene00004923	snt-3
WBGene00012990	sam-10
WBGene00004925	snt-5
WBGene00004926	snt-6
WBGene00002178	jnk-1
WBGene00022391	Y95B8A.12
WBGene00002176	jip-1
WBGene00021395	pnc-1
WBGene00018747	F53C3.3
WBGene00004213	ptp-1
WBGene00012868	tbc-9
WBGene00006958	wve-1
WBGene00012908	Y46G5A.18
WBGene00012909	spds-1
WBGene00012193	vps-25
WBGene00010259	ric-7
WBGene00012197	W02B8.1
WBGene00021564	Y45G12B.3
WBGene00016432	C35B1.2
WBGene00021561	Y45G5AM.9
WBGene00000416	ced-2
WBGene00000552	cmd-1
WBGene00000553	cmk-1
WBGene00021765	Y51F10.4
WBGene00012759	sup-1
WBGene00021409	Y38C1AB.7
WBGene00021408	trpl-4
WBGene00022367	Y92H12BM.1
WBGene00022366	Y92H12BL.5
WBGene00022363	Y92H12BL.1
WBGene00021405	Y38C1AB.3
WBGene00021855	Y54F10AR.2
WBGene00015938	anat-1
WBGene00220216	Y94H6A.15
WBGene00001894	his-20
WBGene00021404	trpl-3
WBGene00001892	his-18
WBGene00001893	his-19
WBGene00001891	his-17
WBGene00003678	nhr-88
WBGene00016325	C32E8.9
WBGene00004147	larp-5
WBGene00200165	C37A5.13
WBGene00022144	pghm-1
WBGene00007153	clec-41
WBGene00220118	W03D8.13
WBGene00046878	21ur-1225
WBGene00013808	sfa-1
WBGene00022148	ddx-27
WBGene00020360	math-41
WBGene00015235	cdc-26
WBGene00044650	Y71G10AR.4
WBGene00012577	Y37H9A.2
WBGene00012576	Y37H9A.1
WBGene00012472	Y17G7B.21
WBGene00012475	Y18D10A.2
WBGene00012476	Y18D10A.3
WBGene00016932	C54G6.3
WBGene00219559	linc-5
WBGene00022569	ZC239.6
WBGene00000788	cpz-1
WBGene00019735	M02F4.1
WBGene00003175	mec-12
WBGene00020445	T12B3.2
WBGene00007027	ssl-1
WBGene00022601	ZC404.1
WBGene00006772	unc-36
WBGene00006770	unc-34
WBGene00201667	T06A4.7
WBGene00009100	rgef-1
WBGene00016024	glb-7
WBGene00011877	T21B4.3
WBGene00005176	srg-19
WBGene00044780	F18E9.8
WBGene00006700	uba-2
WBGene00022028	Y65B4A.4
WBGene00022029	Y65B4A.6
WBGene00005077	src-1
WBGene00006709	ubc-14
WBGene00006708	ubc-13
WBGene00194692	T02C12.5
WBGene00220087	T23D8.13
WBGene00011279	asd-1
WBGene00021209	hgap-1
WBGene00021208	Y18H1A.2
WBGene00001630	gly-5
WBGene00001987	hot-2
WBGene00011578	npr-20
WBGene00013095	ing-3
WBGene00006681	twk-29
WBGene00001896	his-22
WBGene00013255	Y57A10A.10
WBGene00006993	zyg-8
WBGene00004254	pxf-1
WBGene00012306	W06F12.2
WBGene00019226	H22K11.3
WBGene00004316	rbf-1
WBGene00019994	cdh-1
WBGene00018624	F48G7.13
WBGene00021847	Y54F10AL.1
WBGene00195143	C16D2.2
WBGene00001895	his-21
WBGene00021842	Y54E10BR.3
WBGene00021841	Y54E10BR.2
WBGene00019612	gpcp-1
WBGene00021103	eri-3
WBGene00014226	ZK1098.11
WBGene00002187	kgb-1
WBGene00012719	Y39E4B.10
WBGene00012718	dhhc-8
WBGene00017671	pgal-1
WBGene00012711	Y39E4A.1
WBGene00018011	F33E11.3
WBGene00012713	Y39E4A.3
WBGene00000518	ckk-1
WBGene00021444	ttc-7
WBGene00001746	gsk-3
WBGene00021689	Y48G8AL.10
WBGene00008681	scrm-4
WBGene00012659	Y39A1A.22
WBGene00219267	mir-5548
WBGene00008275	nstp-1
WBGene00011958	T23G4.2
WBGene00015152	B0348.2
WBGene00019536	rpi-2
WBGene00013435	Y66D12A.9
WBGene00004047	plx-1
WBGene00013530	ntl-11
WBGene00004045	pll-1
WBGene00011692	T10G3.1
WBGene00003092	lys-3
WBGene00001115	dyb-1
WBGene00022197	Y71H2B.8
WBGene00006476	rhgf-2
WBGene00020952	kel-8
WBGene00003704	nhr-114
WBGene00020957	W02H5.2
WBGene00008555	F07C6.4
WBGene00022358	Y92H12A.2
WBGene00022077	vamp-7
WBGene00077539	Y52B11A.12
WBGene00022173	set-27
WBGene00021890	Y54G2A.26
WBGene00018976	daam-1
WBGene00019019	frpr-10
WBGene00017497	irld-32
WBGene00009558	F39B2.8
WBGene00019012	F57C9.6
WBGene00013448	Y66D12A.24
WBGene00044745	Y62E10A.20
WBGene00006831	unc-104
WBGene00219319	H25P06.5
WBGene00001162	efl-2
WBGene00017792	F25E5.16
WBGene00013842	fbxa-34
WBGene00022107	Y71F9AL.1
WBGene00022106	lgc-46
WBGene00022104	acsd-1
WBGene00019786	M70.4
WBGene00014214	ZK1073.2
WBGene00013218	Y54G11A.9
WBGene00002264	lec-1
WBGene00013667	Y105E8A.2
WBGene00000081	ads-1
WBGene00013668	Y105E8A.3
WBGene00000088	aex-5
WBGene00013742	sas-1
WBGene00000162	apd-3
WBGene00000165	aps-3
WBGene00012347	W08G11.3
WBGene00044062	snb-6
WBGene00012348	pptr-1
WBGene00044069	hat-1
WBGene00006633	tsp-7
WBGene00021020	W04B5.3
WBGene00018478	otpl-5
WBGene00020302	T07D1.3
WBGene00012615	dct-16
WBGene00004913	snn-1
WBGene00001707	grh-1
WBGene00219767	linc-131
WBGene00003807	npr-1
WBGene00015674	C10E2.4
WBGene00004267	rab-3
WBGene00004347	rgs-4
WBGene00019274	H43I07.1
WBGene00019279	K01A2.4
WBGene00016838	C50F2.4
WBGene00004161	pqn-80
WBGene00016340	gba-2
WBGene00194769	Y32B12C.5
WBGene00021473	sydn-1
WBGene00012765	Y41E3.7
WBGene00021474	dot-1.1
WBGene00009939	ztf-11
WBGene00012769	Y41E3.11
WBGene00021771	spe-48
WBGene00001793	gsy-1
WBGene00219710	anr-45
WBGene00018194	F39E9.1
WBGene00015925	C17H11.5
WBGene00009742	F45H10.5
WBGene00021482	Y39H10A.6
WBGene00017741	F23C8.13
WBGene00013362	algn-7
WBGene00023275	F23G4.t1
WBGene00003111	mab-20
WBGene00013365	Y60A3A.19
WBGene00022427	Y104H12D.3
WBGene00022138	trpp-10
WBGene00022139	tub-2
WBGene00020299	T07A9.12
WBGene00012813	Y43F8B.2
WBGene00016909	frpr-4
WBGene00001538	gcy-12
WBGene00020051	R13A5.9
WBGene00021509	Y41D4A.7
WBGene00021507	Y41D4A.5
WBGene00001241	elo-3
WBGene00011661	ztf-27
WBGene00020190	guk-1
WBGene00001087	dpy-28
WBGene00001080	dpy-21
WBGene00043056	nfya-2
WBGene00007017	mdt-17
WBGene00013666	Y105E8A.1
WBGene00000832	ctn-1
WBGene00022228	Y73B6A.1
WBGene00003238	mig-1
WBGene00006767	unc-31
WBGene00006763	unc-26
WBGene00006762	unc-25
WBGene00022047	Y66H1A.5
WBGene00201718	F14H12.16
WBGene00006768	unc-32
WBGene00014148	ZK909.3
WBGene00008366	tpra-1
WBGene00006595	top-1
WBGene00000202	exos-4.2
WBGene00012389	Y6B3B.4
WBGene00001332	eri-1
WBGene00019020	F57H12.5
WBGene00086553	ZC334.13
WBGene00012073	cpd-2
WBGene00006843	unc-119
WBGene00022031	Y65B4A.8
WBGene00196434	K06C4.19
WBGene00007647	C17E4.10
WBGene00001629	gly-4
WBGene00011207	R10E8.1
WBGene00006690	twk-39
WBGene00044067	hke-4.1
WBGene00013639	Y105C5A.15
WBGene00006697	uaf-1
WBGene00013637	Y105C5A.13
WBGene00003840	ocr-3
WBGene00006985	zig-8
WBGene00000057	acr-18
WBGene00000056	acr-17
WBGene00016162	crh-2
WBGene00006593	tol-1
WBGene00013228	Y56A3A.7
WBGene00000113	alh-7
WBGene00021936	Y55F3BL.2
WBGene00013382	gcl-1
WBGene00021830	Y54E10A.10
WBGene00001901	his-27
WBGene00001902	his-28
WBGene00019339	K02F6.5

## Sheet: Locomotion and Chemotaxis Genes
Wormbase ID	Gene	Bound by Adr-1
WBGene00006700	uba-2	Yes
WBGene00006770	unc-34	Yes
WBGene00010329	F59D12.1
WBGene00001896	his-22
WBGene00018468	tag-80
WBGene00001746	gsk-3
WBGene00006798	unc-64	Yes
WBGene00006595	top-1
WBGene00006476	rhgf-2
WBGene00001173	egl-4
WBGene00020131	gcy-28	Yes
WBGene00003552	nas-36
WBGene00006752	unc-13
WBGene00004087	ppk-1
WBGene00006755	unc-16
WBGene00013040	Y49E10.21	Yes
WBGene00007027	ssl-1	Yes
WBGene00006768	unc-32
WBGene00004316	rbf-1
WBGene00001087	dpy-28
WBGene00006843	unc-119
WBGene00006993	zyg-8
WBGene00016115	mdt-26
WBGene00006831	unc-104
WBGene00006762	unc-25
WBGene00013168	arp-1
WBGene00001177	egl-8	Yes
WBGene00012769	Y41E3.11
WBGene00006808	unc-76
WBGene00005077	src-1
WBGene00006812	unc-80
WBGene00002178	jnk-1
WBGene00000832	ctn-1
WBGene00006767	unc-31
WBGene00013739	spin-4	Yes
WBGene00003258	cogc-1	Yes
WBGene00001893	his-19
WBGene00006797	unc-63	Yes
WBGene00001901	his-27
WBGene00001927	his-53
WBGene00003882	orc-2
WBGene00000448	pros-1	Yes
WBGene00001115	dyb-1
WBGene00001892	his-18
WBGene00019994	cdh-1	Yes
WBGene00022029	Y65B4A.6	Yes
WBGene00000113	alh-7	Yes
WBGene00013240	Y56A3A.28	Yes
WBGene00009100	rgef-1
WBGene00007017	mdt-17	Yes
WBGene00007153	clec-41	Yes
WBGene00006789	unc-54	Yes
WBGene00013808	sfa-1	Yes
WBGene00012735	sptf-3	Yes
WBGene00006958	wve-1	Yes
WBGene00016913	lam-2	Yes
WBGene00009939	ztf-11	Yes
WBGene00000088	aex-5
WBGene00001925	his-51
WBGene00003153	mca-3
WBGene00000898	daf-2	Yes
WBGene00013580	Y79H2A.3
WBGene00006772	unc-36
WBGene00012984	Y48B6A.13
WBGene00022106	lgc-46
WBGene00003476	mtm-3
WBGene00013737	tpst-1
WBGene00001793	gsy-1
WBGene00002203	kin-20	Yes
WBGene00019204	H14N18.4	Yes
WBGene00005024	sqv-6	Yes
WBGene00006763	unc-26
WBGene00003111	mab-20
WBGene00004267	rab-3
WBGene00013682	Y105E8A.25
WBGene00020190	guk-1
WBGene00022473	bet-1	Yes
WBGene00001895	his-21
WBGene00001891	his-17
WBGene00001894	his-20
WBGene00001928	his-54
WBGene00018011	F33E11.3
