# Supplementary material for: The C. elegans neural editome reveals an ADAR target mRNA required for proper chemotaxis
Source: eLife. 2017 Sep 19;6:e28625. doi: 10.7554/eLife.28625 (PMC5644944; doi:10.7554/eLife.28625)
Supplement: Supplementaty file 2. — Genes whose transcripts exhibited ≥2 fold change in expression between wild-type and adr-2(-) neural cells are listed. Upregulated (Sheet 1) and downregulated (Sheet 2) genes are listed by gene name (Column A) and Wormbase ID (Column B). The base Mean, or mean expression of each gene normalized to sequencing depth for all samples is listed (Column C), as well as the fold change in expression observed when comparing the wild-type to adr-2(-) (Column D) and the adjusted p-value from DESeq2 (Column E). Genes whose expression was examined by qRT-PCR are marked with yellow and listed as verified (Column F). The four edited genes are listed as Edited (Column G). [file elife-28625-fig2.xlsx]

## Sheet: Upregulated
Gene	Wormbase ID	baseMean	Fold Change	adjusted p-value	Verified	Edited
ctc-2	WBGene00010965	22046.3	2.0893	0.205662
ctc-3	WBGene00010962	14718.4	2.03572	0.0846082
nduo-1	WBGene00010959	11531.6	2.44392	0.0198741
nlp-17	WBGene00003755	8211.61	2.40897	0.000819306
F41G3.1	WBGene00018298	5396.35	2.03746	0.0341085
MTCE.33	WBGene00014472	5083.72	2.78025	0.0198741
F22B5.4	WBGene00009042	4386.23	2.63388	0.0348012
MTCE.7	WBGene00014454	3045.65	2.19339	0.13937
C49G7.3	WBGene00016781	2632.33	2.13724	0.0979802
F14D2.19	WBGene00206522	2309.38	2.13182	0.0315588
F53F4.13	WBGene00009995	1956.1	2.06639	0.088033
T02B11.3	WBGene00020155	1826.16	2.10015	0.161191
ZK822.4	WBGene00014091	1818.93	2.20812	0.0116067
F41E7.7	WBGene00009623	1310.55	2.24474	0.0348012
nduo-6	WBGene00010957	1040.7	2.9424	0.0198741
nduo-2	WBGene00010961	971.303	2.46452	0.0274313
nduo-3	WBGene00010966	825.693	2.58259	0.0518029
C54D10.3	WBGene00008298	816.451	2.59794	0.0456044
F40F8.4	WBGene00009577	781.947	2.20466	0.123571
F35B12.9	WBGene00009388	737.365	2.05542	0.0846082
Y92H12BR.4	WBGene00022370	717.65	2.24331	0.0846082		Edited
R05A10.2	WBGene00011019	712.549	2.52222	0.0279392
tag-209	WBGene00011072	602.927	2.03538	0.178753
far-7	WBGene00001391	581.56	2.0958	0.123571
ZK596.1	WBGene00014006	557.565	2.39201	0.0519107
C27D6.12	WBGene00044389	545.059	2.32013	0.0315588
E04F6.8	WBGene00017127	534.278	2.03659	0.315314
F11C7.2	WBGene00017376	504.439	2.32659	0.0873323
hsp-12.6	WBGene00002013	487.683	3.55049	0.00845246	Verified
F15A4.6	WBGene00008841	469.815	2.63608	0.0523341
hsp-12.3	WBGene00002012	459.843	2.29731	0.123571
M04G7.1	WBGene00019772	436.634	2.07851	0.123571
F53F4.17	WBGene00045195	435.826	2.47538	0.0198741
phat-6	WBGene00011683	374.232	2.12167	0.197441
D1086.2	WBGene00008389	305.905	2.14025	0.236586
fip-2	WBGene00020862	279.775	2.11414	0.263933
lipl-7	WBGene00008510	267.117	2.03234	0.270159
ndfl-4	WBGene00010958	266.526	3.97994	0.0023166
sre-6	WBGene00009242	257.79	2.45992	0.0198741	Verified
Y105C5A.8	WBGene00013633	242.445	2.01405	0.263933
C35C5.9	WBGene00007958	206.062	2.01666	0.286259
Y67A10A.10	WBGene00013459	190.278	2.00499	0.310654
C25H3.18	WBGene00194836	181.679	2.05126	0.232201
F52E1.2	WBGene00018692	163.739	2.04721	0.304554
Y51H4A.7	WBGene00013103	156.978	2.36677	0.142563
R06F6.14	WBGene00269421	151.251	2.64247	0.0776372
F23F12.12	WBGene00017756	144.783	2.00393	0.236586
T16H12.9	WBGene00011817	141.605	2.18485	0.123571
C50F2.7	WBGene00016840	140.963	2.03145	0.30153
F35C11.7	WBGene00009406	140.866	2.01663	0.331155
K02E11.7	WBGene00010516	129.921	2.44912	0.099114
Y44A6D.5	WBGene00012855	124.514	2.00064	0.3877
K02E11.5	WBGene00010514	122.308	2.40124	0.0954731
Y9C9A.1	WBGene00021176	116.731	2.02123	1
F53F4.1	WBGene00009985	115.535	2.46666	1
F41E7.6	WBGene00009622	112.491	2.03026	1
grsp-3	WBGene00016403	106.078	2.30054	1
inx-2	WBGene00002124	103.862	2.05633	1
abf-5	WBGene00000016	100.663	2.01963	1
F13G3.12	WBGene00008770	98.9225	2.08684	1
R11D1.13	WBGene00045517	98.7595	2.19753	1
C01A2.2	WBGene00007214	95.3798	2.06001	1
fipr-4	WBGene00007541	94.411	2.00047	1
cut-2	WBGene00009983	93.3986	2.08435	1
C13A2.12	WBGene00044547	91.9456	2.06278	1
F39F10.4	WBGene00018204	88.7061	2.0221	1		Edited
chil-13	WBGene00010945	85.3446	2.03016	1
C12D8.15	WBGene00007542	73.0322	2.00458	1
T22F3.7	WBGene00020697	70.4131	2.03365	1
B0478.3	WBGene00015202	63.1987	2.23223	1
F54D5.15	WBGene00010057	50.2132	2.14602	1
B0507.10	WBGene00015227	49.5228	2.30144	1
Y54F10BM.3	WBGene00021858	46.9001	2.16933	1
F55D1.3	WBGene00198890	36.6006	2.00112	1
srv-13	WBGene00005724	33.5881	2.02172	1
K02F6.8	WBGene00019342	32.3239	3.90125	1

## Sheet: Downregulated
Gene	Wormbase ID	baseMean	Fold Change	adjusted p-value	Verified	Edited
nep-17	WBGene00010070	20276.1	0.400113	0.0455769
act-5	WBGene00000067	8874.25	0.408775	0.0253015
hpo-34	WBGene00009259	4378.85	0.492449	0.0389216
lec-10	WBGene00002273	4223.83	0.499182	0.123571
K10C2.1	WBGene00019617	3368.03	0.397182	0.0198741
ctl-2	WBGene00000831	3338.71	0.39666	0.0322423	Verified
acdh-1	WBGene00016943	3221.2	0.480093	0.123571
C18B2.5	WBGene00015956	2799.8	0.441212	0.0198741
ads-1	WBGene00000081	2767.38	0.449583	0.0198741		Edited
T01D3.6	WBGene00011330	2249.21	0.450187	0.0501798
Y38F1A.6	WBGene00012608	1790.62	0.419255	0.00860887
dod-19	WBGene00022644	1770.8	0.35802	0.0116067	Verified
ZC416.6	WBGene00022610	1752.66	0.478983	0.0954731
pcp-3	WBGene00003958	1746.65	0.469899	0.189326
clec-42	WBGene00008891	1707.42	0.493065	0.29792
dhs-28	WBGene00000991	1488.35	0.48187	0.100602
F28B4.3	WBGene00017892	1487.15	0.49086	0.115035
C49C3.4	WBGene00008194	1416.82	0.466704	0.0776372
C14C6.5	WBGene00015759	1337.52	0.488762	0.128534
Y32F6A.5	WBGene00012530	1208	0.46976	0.0348012
pept-1	WBGene00003877	1097.47	0.422771	0.0461749
plin-1	WBGene00007024	1014.06	0.460509	0.0461749
ifp-1	WBGene00002067	953.158	0.476717	0.1785
F01D5.5	WBGene00008495	943.636	0.486074	0.270932
fmo-5	WBGene00001480	912.563	0.353664	0.0277622
F21D5.3	WBGene00009008	861.156	0.436679	0.0846082
dsc-4	WBGene00001099	814.891	0.434445	0.0846082
Y48A6B.7	WBGene00012968	802.459	0.484988	0.131529
asns-2	WBGene00019730	770.544	0.35753	0.00946758
C31H5.6	WBGene00007857	733.878	0.451655	0.205662
clec-66	WBGene00009397	718.724	0.432243	0.0270706
ctsa-2	WBGene00021503	641.412	0.478383	0.238032
clec-41	WBGene00007153	635.077	0.476067	0.0776372	Verified	Edited
F55B11.1	WBGene00010083	604.902	0.460087	0.144937
ccpp-6	WBGene00017136	602.913	0.339342	0.011799
smd-1	WBGene00004875	561.713	0.42741	0.0776372
metr-1	WBGene00010988	527.802	0.424935	0.0198741
nep-22	WBGene00020788	513.627	0.456796	0.198512
adr-2	WBGene00000080	475.778	0.460938	0.116381
F09F7.5	WBGene00017302	473.71	0.484268	0.0829309
clec-83	WBGene00021879	467.546	0.482324	0.241546
H43E16.1	WBGene00019273	465.347	0.352807	0.0322423
ZK6.11	WBGene00022645	463.102	0.344927	0.0198741
pnc-2	WBGene00013336	431.214	0.364335	0.00946758
pmp-1	WBGene00004058	430.571	0.46081	0.238032
dod-17	WBGene00010745	405.374	0.44058	0.136642
Y32F6B.1	WBGene00012531	385.53	0.499884	0.212789
acox-1	WBGene00008564	382.175	0.370659	0.00946758
bgal-1	WBGene00011832	359.195	0.37013	0.0341085
C29F3.7	WBGene00007807	358.871	0.350827	0.0198741
K03H1.5	WBGene00010540	313.109	0.420796	0.0979802
ocr-4	WBGene00003841	306.224	0.407183	0.0501798
papl-1	WBGene00008936	287.888	0.493299	0.270159
ets-4	WBGene00017687	269.575	0.490773	0.110202
D2063.1	WBGene00017060	264.356	0.447054	0.099114
lips-10	WBGene00008803	252.207	0.392725	0.0518029
clec-84	WBGene00021895	249.863	0.487666	0.217372
C06G8.3	WBGene00014669	246.329	0.494383	0.276008
ets-9	WBGene00016865	242.935	0.455897	0.123571
ttll-9	WBGene00044187	228.777	0.421157	0.141399
tag-10	WBGene00006404	215.937	0.446916	0.0846082
folt-2	WBGene00018138	214.62	0.425816	0.0299371
T05C3.2	WBGene00020254	213.113	0.370266	0.0590678
F15E6.6	WBGene00017487	197.891	0.434757	0.11307
pho-1	WBGene00004020	194.01	0.489326	0.231152
drl-1	WBGene00017578	187.973	0.49791	0.216802
T06A1.5	WBGene00020280	169.807	0.490665	0.146631
K08D8.6	WBGene00010660	169.083	0.437435	0.102721
F08A8.4	WBGene00008567	165.424	0.485192	0.238032
clec-173	WBGene00044469	157.717	0.424273	0.0979802
crn-6	WBGene00000799	156.522	0.479963	0.315314
C49C3.9	WBGene00008199	150.92	0.442101	0.125898
Y47H10A.5	WBGene00012961	150.47	0.461357	0.263933
ugt-37	WBGene00017332	145.455	0.390592	1
ent-4	WBGene00008123	126.03	0.49388	0.25479
ugt-44	WBGene00008486	114.28	0.430043	1
K10D11.3	WBGene00010747	106.989	0.47453	1
clec-4	WBGene00012583	101.706	0.490806	1
F07A11.1	WBGene00008545	95.5463	0.37893	1
K08D8.3	WBGene00010657	94.0348	0.431776	1
cyp-25A2	WBGene00007964	89.6315	0.431517	1
mth-1	WBGene00017948	80.7905	0.497777	1
clec-3	WBGene00016577	75.4009	0.472084	1
cyp-13A12	WBGene00008810	74.0074	0.203409	1
F38A1.9	WBGene00009522	71.9164	0.46839	1
T24C4.4	WBGene00020760	52.0025	0.419934	1
puf-10	WBGene00004246	43.8372	0.460206	1
ugt-16	WBGene00013901	41.525	0.379988	1
B0024.4	WBGene00007097	36.0658	0.428677	1
ZC53.1	WBGene00022508	35.3771	0.482356	1
mam-8	WBGene00020743	34.251	0.443444	1
srsx-33	WBGene00011837	29.2717	0.488228	1
Y75B8A.28	WBGene00013559	23.4182	0.430738	1
